# Supplementary material for: Comprehensive Identification of Salmonella enterica Serovar Typhimurium Genes Required for Infection of BALB/c Mice
Source: PLoS Pathog. 2009 Jul 31;5(7):e1000529. doi: 10.1371/journal.ppat.1000529 (PMC2712085; doi:10.1371/journal.ppat.1000529)
Supplement: Table S1 — TMDH attenuation scores for 8533 transposon mutants. Predicted transposon locations, attenuation scores and P-values for 8533 transposon insertions identified using TMDH. The list is ordered by attenuation score. (10.39 MB XLS) [file ppat.1000529.s001.xls]

## Sheet: Mouse in vivo TMDH
Array set	Molecule	Restriction Fragment	Fragment size	Insertion Location	Insertion Orientation	Genes within predicted insertion range	Attenuation score	P value	KEGG pathways	Notes
Set7	Chromosome	3936531..3937610	1080	3937185..3937358	<<<<<<	Overlaps: yibR; rfaP	-12.5297	0.000542929	Lipopolysaccharide biosynthesis -!- Glycan structures - biosynthesis 2	Insertion may be in 3' end of rfaP, LPS core biosynthesis gene, shown to be essential for virulence in mice
Set7	Chromosome	1442067..1443408	1342	1442999..1443093	<<<<<<	sseC	-11.1959	0.00065102		SPI-2 secreted effector, required for virulence and proliferation in macrophages
Set6	Chromosome	1437674..1437827	154	1437736..1437827	>>>>>>	ssaC	-11.1375	0.00079708	Type III secretion system	SPI-2 outer membrane ring protein, mutants defective in T3S
Set7	Chromosome	4624706..4625079	374	4624968..4625079	>>>>>>	miaA	-11.013	0.000542929		tRNA base modification gene, mutants shown to be sensitive to high temperature and chemical oxidants
Set7	Chromosome	1445438..1446682	1245	1446543..1446682	>>>>>>	ssaG; Overlaps: ssaH	-10.9734	0.000542929		Insertion looks more likely to affect ssaH, SPI-2 TTSS apparatus protein
Set7	Chromosome	4155799..4156378	580	4156311..4156378	>>>>>>	Overlaps: wecE - wzxE	-10.965	0.000542929		Insertion looks more likely to affect wzxE (O-antigen transferase in LPS biosynthesis)
Set7	Chromosome	1448310..1449784	1475	1449593..1449784	>>>>>>	ssaL	-10.8005	0.00065102		SPI-2 regulator required for Type III-dependent secretion of effectors
Set6	Chromosome	244446..244912	467	244446..244552	<<<<<<	Overlaps: htrA; htrA	-10.2832	0.00079708	Two-component system	Stress-induced protein, mutants shown to be attenuated in vivo
Set7	Chromosome	2622904..2623936	1033	2623391..2623573	<<<<<<	guaB	-10.1848	0.00065102	Purine metabolism -!- Drug metabolism - other enzymes	Guanine-auxotroph mutant, shown to exhibit reduced virulence in mice
Set6	Chromosome	3937611..3937897	287	3937611..3937731	<<<<<<	rfaP	-10.0267	0.00079708	Lipopolysaccharide biosynthesis -!- Glycan structures - biosynthesis 2	LPS core biosynthesis gene, shown to be essential for virulence in mice
Set7	Chromosome	4207280..4207720	441	4207280..4207403	<<<<<<	ubiB	-9.94066	0.00065102	Porphyrin and chlorophyll metabolism	FMD reductase, possibly associated with expression of type-I fimbriae
Set8	Chromosome	4624706..4625079	374	4624968..4625079	>>>>>>	miaA	-9.62213	0.00261006		tRNA base modification gene, mutants shown to be sensitive to high temperature and chemical oxidants
Set7	Chromosome	4624444..4624705	262	4624528..4624588	>>>>>>	miaA	-9.51481	0.00138293		tRNA base modification gene, mutants shown to be sensitive to high temperature and chemical oxidants
Set6	Chromosome	1447713..1447942	230	1447748..1447942	>>>>>>	ssaJ; Overlaps: ssaJ	-9.48002	0.00079708	Type III secretion system	SPI-2 TTSS apparatus component, mutants shown to be attenuated in mice
Set3	Chromosome	1475795..1476928	1134	1476791..1476928	>>>>>>	slyA	-9.40034	0.0613088		Transcriptional regulator required for resistance to oxidative stress and survival in macrophages
Set6	Chromosome	3937898..3939587	1690	3938445..3938620	<<<<<<	rfaG	-9.32926	0.00079708	Lipopolysaccharide biosynthesis -!- Glycan structures - biosynthesis 2	Mutants show LPS core defects and are attenuated in mice
Set3	Chromosome	815043..815757	715	815397..815505	>>>>>>	tolB	-9.32771	0.0040227		Transport protein, mutants previously shown to be attenuated
Set7	Chromosome	3538758..3539509	752	3538758..3538866	<<<<<<	degS	-9.29131	0.000744071		Involved in sigmaE oxidative stress response, previously shown to be attenuated in mice
Set7	Chromosome	4261018..4261684	667	4261207..4261571	<<<<<<	STM4030; Overlaps: STM4030 - STM4031	-9.28898	0.00300095		Insertion probably in STM4030 - HTH motif, possible transcriptional regulator
Set7	Chromosome	1439780..1440274	495	1439810..1439877	>>>>>>	ssaD	-9.20675	0.00065102	Type III secretion system	SPI-2 TTSS apparatus component, mutants shown to be attenuated in mice
Set3	Chromosome	3660244..3660600	357	3660354..3660567	>>>>>>	dam	-9.19835	0.015383	Mismatch repair	Mutants shown to be attenuated in mice
Set7	Chromosome	1454661..1455777	1117	1455712..1455777	>>>>>>	ssaR	-9.168	0.000811774	Type III secretion system	SPI-2 TTSS apparatus component, mutants shown to be attenuated in mice
Set3	Chromosome	4624706..4625079	374	4624877..4625040	<<<<<<	miaA	-9.16294	0.0040227		tRNA base modification gene, mutants shown to be sensitive to high temperature and chemical oxidants
Set6	Chromosome	1456228..1456839	612	1456414..1456549	>>>>>>	ssaS; Overlaps: ssaS - ssaT	-9.13586	0.00357317		Insertion likely to be in ssaS - SPI-2 TTSS apparatus component
Set7	Chromosome	1454661..1455777	1117	1455414..1455509	<<<<<<	ssaQ	-9.0605	0.00065102	Type III secretion system	SPI-2 TTSS structural component, mutant defective in intracellular replication
Set7	Chromosome	1436768..1437673	906	1437006..1437165	<<<<<<	ssaB	-8.96921	0.000744071		SPI-2 TTSS protein SpiC, mutants are unable to translocate effector proteins
Set6	Chromosome	1451713..1452453	741	1451782..1451987	>>>>>>	ssaV	-8.93213	0.00079708	Type III secretion system	SPI-2 TTSS apparatus protein. Mutants shown to be attenuated in mice
Set6	Chromosome	1440716..1441368	653	1440952..1441211	>>>>>>	sseB	-8.89629	0.00459699		SPI-2 TTSS translocon component, required for translocation of effector proteins
Set3	Chromosome	1432742..1434198	1457	1433250..1433411	>>>>>>	ssrB	-8.75555	0.0040227		Part of SPI-2 encoded two component regulator, targets upregulated in intracellular microenvironment
Set6	Plasmid 1	48682..48835	154	48682..48832	<<<<<<	parB; Overlaps: parA - parB	-8.6494	0.00079708		Insertion likely to affect parB - previously shown to not be required for plasmid partitioning
Set7	Chromosome	2492434..2493510	1077	2493104..2493243	<<<<<<	aroC	-8.55315	0.00138293	Phenylalanine, tyrosine and tryptophan biosynthesis	Mutants shown to be attenuated in mice
Set7	Chromosome	4679017..4679861	845	4679333..4679513	<<<<<<	STM4417	-8.53532	0.00065102		Putative transcriptional regulator, adjacent to sugar transport genes. Absent from S.Dublin and S.Gallinarum
Set6	Chromosome	1447943..1448309	367	1448134..1448309	>>>>>>	STM1410	-8.46124	0.0011911		SPI-2 TTSS structural protein ssaX
Set6	Chromosome	3379180..3380294	1115	3379680..3379798	<<<<<<	yqiC	-8.39509	0.00079708		Conserved hypothetical
Set6	Chromosome	4414741..4416441	1701	4415294..4415425	<<<<<<	purH; Overlaps: purH	-8.37364	0.000799684	Purine metabolism -!- One carbon pool by folate	Mutants shown to be attenuated in mice
Set3	Chromosome	4102955..4103844	890	4103450..4103570	<<<<<<	gidA	-8.3727	0.0040227		tRNA modification gene, E.coli mutants show growth defects when grown on glucose
Set4	Chromosome	4103980..4104065	86	4103980..4104049	>>>>>>	gidA	-8.35759	0.000862763		tRNA modification gene, E.coli mutants show growth defects when grown on glucose
Set7	Chromosome	4216090..4216638	549	4216092..4216341	>>>>>>	trkH	-8.35361	0.000744071		Potassium transport protein. Required for resistance to host antimicrobial peptides and virulence (sapJ)
Set4	Chromosome	1437828..1438272	445	1438131..1438272	<<<<<<	ssaC	-8.344	0.000539835	Type III secretion system	SPI-2 outer membrane ring protein, mutants defective in T3S
Set3	Chromosome	1455778..1456227	450	1455778..1455911	<<<<<<	ssaR	-8.28871	0.0106701	Type III secretion system	SPI-2 TTSS apparatus component, mutants shown to be attenuated in mice
Set7	Chromosome	3482461..3482885	425	3482669..3482861	<<<<<<	secG	-8.10133	0.000767386	Protein export	Auxiliary to protein export apparatus
Set3	Chromosome	1274679..1275105	427	1274679..1274801	>>>>>>	phoQ	-8.08465	0.0040227	Two-component system	Mutants shown to be attenuated in mice
Set3	Chromosome	4096737..4098104	1368	4098006..4098104	<<<<<<	atpA	-8.06541	0.0040227	Oxidative phosphorylation	ATP synthase. Mutants in ATP operon previously shown to be attenuated in mice
Set3	Chromosome	1441369..1442066	698	1441446..1441608	>>>>>>	sscA	-8.05271	0.0040227		SPI-2 encoded chaperone
Set6	Chromosome	3594636..3594886	251	3594722..3594886	>>>>>>	Overlaps: yrdB - aroE; aroE	-8.01566	0.00079708		Insertion probably in 3' end of aroE - dihydroshikimate reductase
Set6	Chromosome	1451230..1451712	483	1451230..1451410	<<<<<<	ssaV	-8.01319	0.00110315	Type III secretion system	SPI-2 TTSS apparatus protein. Mutants shown to be attenuated in mice
Set3	Chromosome	2707885..2708688	804	2707885..2707953	<<<<<<	purG	-7.86862	0.0106701	Purine metabolism	Mutants shown to be attenuated in mice
Set8	Chromosome	1438273..1438680	408	1438273..1438407	<<<<<<	ssaC	-7.8249	0.00261006	Type III secretion system	SPI-2 outer membrane ring protein, mutants defective in T3S
Set6	Chromosome	1434969..1435130	162	1435025..1435130	>>>>>>	ssrA	-7.73463	0.00079708	Glycolysis / Gluconeogenesis -!- Purine metabolism -!- Pyruvate metabolism -!- Carbon fixation	Part of SPI-2 encoded two component regulator, required for transcription of SPI-2 genes in intracellular environment
Set8	Chromosome	1442067..1443408	1342	1442482..1442709	>>>>>>	sseC	-7.65753	0.00261006		SPI-2 secreted effector, required for virulence and proliferation in macrophages
Set6	Chromosome	1451045..1451184	140	1451045..1451108	<<<<<<	ssaV	-7.62964	0.000799684	Type III secretion system	SPI-2 TTSS apparatus protein. Mutants shown to be attenuated in mice
Set8	Chromosome	1436768..1437673	906	1437210..1437402	<<<<<<	Overlaps: ssaB - ssaC; ssaC	-7.61598	0.00763559		Insertion likely to affect ssaC - SPI-2 outer membrane ring protein, mutants defective in T3S
Set8	Chromosome	1446683..1447712	1030	1447099..1447307	>>>>>>	Overlaps: ssaI - ssaJ; ssaJ	-7.59073	0.00261315		Insertion probably within SsaJ. SPI-2 TTSS apparatus component, mutants shown to be attenuated in mice
Set8	Chromosome	1454661..1455777	1117	1454952..1455096	>>>>>>	ssaQ	-7.56719	0.00340095	Type III secretion system	SPI-2 TTSS structural component, mutant defective in intracellular replication
Set8	Chromosome	1457788..1459239	1452	1457909..1457995	>>>>>>	ssaU	-7.56044	0.00600385	Type III secretion system	SPI-2 TTSS structural component, mutant unable to secrete effectors
Set3	Chromosome	1439780..1440274	495	1440151..1440274	<<<<<<	Overlaps: ssaE	-7.53454	0.0040227		SPI-2 TTSS effector. Induced after invasion of a murine cultured cell line
Set6	Chromosome	1436768..1437673	906	1437449..1437673	<<<<<<	ssaC	-7.46935	0.00079708	Type III secretion system	SPI-2 outer membrane ring protein, mutants defective in T3S
Set3	Chromosome	3538758..3539509	752	3539108..3539265	<<<<<<	degS	-7.43236	0.0040227		Involved in sigmaE oxidative stress response, previously shown to be attenuated in mice
Set7	Chromosome	268607..269800	1194	269077..269274	<<<<<<	rnhB	-7.42554	0.000987561	DNA replication	Rnase HII
Set6	Chromosome	1439077..1439356	280	1439247..1439356	<<<<<<	ssaD	-7.404	0.00079708	Type III secretion system	SPI-2 TTSS apparatus component, mutants shown to be attenuated in mice
Set6	Chromosome	4414029..4414740	712	4414508..4414673	<<<<<<	purH	-7.32524	0.00110315	Purine metabolism -!- One carbon pool by folate	Mutants shown to be attenuated in mice
Set7	Chromosome	3934582..3935207	626	3934906..3934984	<<<<<<	rfaI	-7.31565	0.00399843	Lipopolysaccharide biosynthesis -!- Glycan structures - biosynthesis 2	LPS core biosynthesis galactosyltransferase
Set6	Chromosome	3660839..3661571	733	3660839..3660971	>>>>>>	dam	-7.19793	0.00079708	Mismatch repair	Mutants shown to be attenuated in mice
Set8	Chromosome	3937898..3939587	1690	3938300..3938429	<<<<<<	rfaG	-7.16526	0.00261006	Lipopolysaccharide biosynthesis -!- Glycan structures - biosynthesis 2	Mutants show LPS core defects and are attenuated in mice
Set7	Chromosome	3899392..3900138	747	3899585..3899865	>>>>>>	mtlD	-7.12033	0.00121488	Fructose and mannose metabolism	Required for mannitol utilisation in E.coli
Set4	Chromosome	4155799..4156378	580	4156207..4156267	>>>>>>	wecE	-7.1035	0.000539835		Involved in ECA synthesis, shown to be important in mouse oral infection. Also sensitive to bile salts in MacConkey agar.
Set7	Chromosome	2435148..2435597	450	2435391..2435575	<<<<<<	nuoC	-7.03721	0.00138293	Ubiquinone biosynthesis -!- Oxidative phosphorylation	NADH dehydrogenase I chain C,D. Mutants in complex I show reduced virulence (pers. comm. in reference)
Set4	Chromosome	3660839..3661571	733	3660867..3660971	>>>>>>	dam	-6.94909	0.000539835	Mismatch repair	Mutants shown to be attenuated in mice
Set8	Chromosome	4395437..4397065	1629	4395437..4395587	>>>>>>	Overlaps: rpoC	-6.90507	0.00261006	Purine metabolism -!- Pyrimidine metabolism -!- RNA polymerase	RNA polymerase beta prime subunit, essential in E.coli - insertion is at 5' end or intergenic, possible effect on STM4155 (putative inner membrane protein)
Set3	Chromosome	2472964..2473892	929	2473379..2473540	<<<<<<	purF	-6.89257	0.00502452	Purine metabolism -!- Glutamate metabolism	Mutants shown to be attenuated in mice
Set4	Chromosome	815043..815757	715	815168..815242	<<<<<<	tolA	-6.87405	0.000539835		Mutant shown to be attenuated in mice and an effective live vaccine
Set3	Chromosome	4154357..4154920	564	4154801..4154920	<<<<<<	wecD	-6.8738	0.0483625		ECA biosynthesis protein. Mutant shown to be highly attenuated in orally-infected mice, possibly due to protection from bile salts. Only slight decrease in virulence for intraperitoneal infection.
Set3	Chromosome	104778..105829	1052	105584..105758	<<<<<<	surA	-6.86585	0.019497		Shown to be attenuated and an effective live vaccine in mice
Set3	Chromosome	814958..815042	85	814989..815042	>>>>>>	tolA	-6.84128	0.00502452		Mutant shown to be attenuated in mice and an effective live vaccine
Set6	Chromosome	1434244..1434431	188	1434244..1434431	<<<<<<	ssrA	-6.81051	0.0011911	Glycolysis / Gluconeogenesis -!- Purine metabolism -!- Pyruvate metabolism -!- Carbon fixation	Part of SPI-2 encoded two component regulator, required for transcription of SPI-2 genes in intracellular environment
Set6	Chromosome	4413674..4414028	355	4413674..4413807	<<<<<<	purD; Overlaps: purD - purH	-6.80178	0.00171755		Two insertions - one in purD, one in purH. Mutants in both previously shown to be attenuated in mice
Set3	Chromosome	2997618..2998539	922	2998367..2998521	<<<<<<	recA; Overlaps: recA	-6.79986	0.00489217	Homologous recombination	Mutants shown to be attenuated in mice
Set6	Chromosome	1448310..1449784	1475	1448310..1448406	>>>>>>	STM1410	-6.76364	0.000864463		SPI-2 TTSS structural protein ssaX
Set6	Chromosome	3936531..3937610	1080	3936613..3936763	>>>>>>	rfaB	-6.69886	0.00638828	Lipopolysaccharide biosynthesis -!- Glycan structures - biosynthesis 2	LPS core biosynthesis galactosyltransferase
Set8	Chromosome	1438681..1439076	396	1438711..1439001	<<<<<<	Overlaps: ssaC - ssaD; ssaD	-6.66576	0.00261006		Insertion probably in ssaD. SPI-2 TTSS apparatus component, mutants shown to be attenuated in mice
Set3	Chromosome	799891..800662	772	800490..800656	>>>>>>	sdhB; Overlaps: sdhB	-6.62795	0.00502452	Citrate cycle (TCA cycle) -!- Oxidative phosphorylation -!- Benzoate degradation via CoA ligation -!- Butanoate metabolism -!- Reductive carboxylate cycle (CO2 fixation)	Succinate dehydrogenase. E.coli mutant has no effect on mouse colonisation
Set3	Chromosome	1945146..1945391	246	1945277..1945391	>>>>>>	znuC	-6.61484	0.0637255		znuA mutant shown to be attenuated in mice
Set3	Chromosome	2428890..2430200	1311	2429014..2429151	<<<<<<	nuoH	-6.58364	0.00502452	Ubiquinone biosynthesis -!- Oxidative phosphorylation	NADH dehydrogenase I chain H. Mutants in complex I show reduced virulence (pers. comm. in reference)
Set3	Chromosome	222107..222628	522	222384..222524	<<<<<<	mrcB	-6.53195	0.0524654	Peptidoglycan biosynthesis	Penicillin binding protein 1B- multifunctional (transpeptidase and transglycosylase)
Set3	Chromosome	2424052..2424612	561	2424138..2424374	>>>>>>	nuoM	-6.51923	0.0249914	Ubiquinone biosynthesis -!- Oxidative phosphorylation	NADH dehydrogenase I chain M. Mutants in complex I show reduced virulence (pers. comm. in reference)
Set7	Chromosome	2445933..2446156	224	2446066..2446156	<<<<<<	ackA	-6.4872	0.00189228	Taurine and hypotaurine metabolism -!- Pyruvate metabolism -!- Propanoate metabolism	ackA-pta double mutant shown to be deficient in invasion and SPI-1 expression due to reduced formate excretion
Set6	Chromosome	4156714..4157594	881	4157434..4157591	>>>>>>	wzxE; Overlaps: wzxE - STM3927	-6.45672	0.00126438		Insertion likely to be within wzxE - O-antigen transferase in LPS biosynthesis
Set4	Chromosome	4156714..4157594	881	4156714..4156804	<<<<<<	wzxE	-6.37447	0.000539835		O-antigen transferase in LPS biosynthesis
Set7	Chromosome	3505711..3506637	927	3506044..3506371	>>>>>>	rpoN	-6.31135	0.0068867		Shown to be attenuated and an effective live vaccine in mice
Set4	Chromosome	2171806..2172215	410	2171914..2172174	<<<<<<	rfbI	-6.29121	0.00104144		LPS Biosynthesis protein. S.enteritidis mutant shown to be attenuated in chickens
Set6	Plasmid 1	2882..3239	358	3191..3239	<<<<<<	traI	-6.21089	0.000864463		Plasmid conjugative transfer helicase. Some mutants attenuating, others not?
Set3	Chromosome	3088559..3089499	941	3088898..3089076	>>>>>>	rpoS; Overlaps: rpoS	-6.20618	0.0373656		Alternative sigma factor. Mutants shown to be attenuated in mice.
Set6	Chromosome	3934582..3935207	626	3934768..3934912	<<<<<<	Overlaps: rfaJ; Overlaps: rfaJ - rfaI; rfaI	-6.19618	0.00232479		Insertion more likely to affect rfaJ. Mutants shown to be attenuated in mice
Set3	Chromosome	2472230..2472570	341	2472493..2472570	<<<<<<	purF	-6.19302	0.069478	Purine metabolism -!- Glutamate metabolism	Mutants shown to be attenuated in mice
Set4	Chromosome	759032..759251	220	759032..759167	>>>>>>	Overlaps: seqA	-6.18292	0.000539835		Mutant shown to be attenuated in mice
Set7	Chromosome	997648..999077	1430	997648..997765	>>>>>>	ftsK	-6.16091	0.00256516		Essential, but only N-terminal region is required, insertion is in C-terminal region. Strains expressing only the N-terminal region induce universal stress protein Usp and SOS response, due to non-resolution of chromosome dimers
Set8	Chromosome	3488418..3488908	491	3488800..3488908	<<<<<<	Overlaps: yhbY	-6.14913	0.011571		RNA binding protein associated with pre-50S ribosomal subunit and possibly involved in ribosome assembly. E.coli deletion mutant is slow-growing.
Set7	Chromosome	1807404..1807804	401	1807511..1807652	<<<<<<	ychK	-6.13627	0.00178424		Patatin-like lipolytic enzyme. Possible type III effector?
Set4	Chromosome	814958..815042	85	814989..815042	<<<<<<	tolA	-6.12995	0.000779054		Mutant shown to be attenuated in mice and an effective live vaccine
Set4	Chromosome	101140..101692	553	101403..101659	>>>>>>	Overlaps: apaH; apaH	-6.1087	0.000724858	Purine metabolism	Mutants show reduced invasion of cultured mammalian cells
Set4	Chromosome	2473893..2474532	640	2473893..2473975	>>>>>>	cvpA	-6.09195	0.000539835		Required for colicin V production. Mutant is auxotrophic for adenine, possibly due to polar effect on purF
Set3	Chromosome	4206263..4207042	780	4206801..4206990	<<<<<<	ubiB	-6.09195	0.139935	Porphyrin and chlorophyll metabolism	FMD reductase, possibly associated with expression of type-I fimbriae
Set6	Chromosome	2172216..2172513	298	2172216..2172343	<<<<<<	rfbI	-6.06998	0.00148094		LPS Biosynthesis protein. S.enteritidis mutant shown to be attenuated in chickens
Set8	Chromosome	1275576..1276205	630	1275576..1275692	>>>>>>	phoP	-5.9954	0.00600385	Two-component system	Mutants shown to be attenuated in mice
Set3	Chromosome	2678689..2679299	611	2678689..2678850	<<<<<<	yfhF; Overlaps: yfhF - nifU	-5.97556	0.019164		Possible dual insert in both yfhF and nifU - both involved in Fe-S cluster biosynthesis
Set4	Chromosome	2208437..2208552	116	2208437..2208546	<<<<<<	yegE	-5.96874	0.000539835		Probably artefact due to incomplete digest of input
Set4	Chromosome	1944518..1945145	628	1944518..1944678	<<<<<<	znuA	-5.96485	0.000642558	ABC transporters	Zinc uptake. Mutants shown to be attenuated in mice
Set3	Plasmid 1	64701..65071	371	64701..64859	<<<<<<	spvB	-5.96334	0.010768		Plasmid-borne virulence gene. S.dublin mutant shown to be attenuated in mice.
Set8	Chromosome	1454661..1455777	1117	1454661..1454748	<<<<<<	ssaQ	-5.933	0.00340095	Type III secretion system	SPI-2 TTSS structural component, mutant defective in intracellular replication
Set4	Chromosome	1437828..1438272	445	1437848..1438009	>>>>>>	ssaC	-5.83637	0.000642558	Type III secretion system	SPI-2 outer membrane ring protein, mutants defective in T3S
Set8	Chromosome	1878938..1879561	624	1879453..1879561	>>>>>>	pabB	-5.81427	0.00442969	Folate biosynthesis	Mutants previously shown to be attenuated in mice
Set3	Chromosome	2706386..2706727	342	2706486..2706702	<<<<<<	purG	-5.81037	0.0108025	Purine metabolism	Mutants shown to be attenuated in mice
Set8	Chromosome	3935599..3936175	577	3935679..3935861	>>>>>>	rfaI; Overlaps: rfaI - rfaB	-5.72554	0.039676		Insertion likely to be in rfaI - LPS core biosynthesis, mutant shown to be attenuated in mice
Set7	Plasmid 1	62318..63527	1210	63030..63205	>>>>>>	spvA	-5.71004	0.00246625		Plasmid virulence gene. Expression induced in mouse cells
Set6	Chromosome	1446683..1447712	1030	1447430..1447689	>>>>>>	ssaJ	-5.68553	0.00257861	Type III secretion system	SPI-2 TTSS apparatus component, mutants shown to be attenuated in mice
Set3	Chromosome	3898574..3898825	252	3898682..3898825	>>>>>>	Overlaps: mtlD	-5.6802	0.00643238	Fructose and mannose metabolism	Required for mannitol utilisation in E.coli
Set8	Chromosome	3934582..3935207	626	3935014..3935207	<<<<<<	rfaI	-5.65453	0.039676	Lipopolysaccharide biosynthesis -!- Glycan structures - biosynthesis 2	LPS core biosynthesis galactosyltransferase
Set4	Chromosome	810099..810540	442	810138..810278	<<<<<<	cydA	-5.64472	0.000642558	Oxidative phosphorylation	Mutant shown to be attenuated in chickens
Set5	Chromosome	4146431..4146578	148	4146431..4146537	<<<<<<	trxA	-5.63277	0.000231073		Mutant shown to be attenuated in mice
Set7	Chromosome	1839111..1840138	1028	1839388..1839559	>>>>>>	ychF	-5.62769	0.00408337		Predicted to encode small GTP-binding protein. Transposon mutant sensitive to low pH.
Set6	Chromosome	4412971..4413673	703	4413293..4413452	>>>>>>	purD	-5.60403	0.00162102	Purine metabolism	Insertional mutant shown to be attenuated in mice
Set2	Chromosome	3937898..3939587	1690	3938445..3938620	<<<<<<	rfaG	-5.54724	0.0153029	Lipopolysaccharide biosynthesis -!- Glycan structures - biosynthesis 2	Mutants show LPS core defects and are attenuated in mice
Set8	Chromosome	215589..216782	1194	216480..216612	>>>>>>	dksA	-5.5122	0.0109815		Associated with σs regulation. Mutant previously shown to be attenuated in mice.
Set4	Chromosome	743207..743769	563	743711..743769	<<<<<<	nagB	-5.49976	0.000642558	Aminosugars metabolism	Glucosamine-6-phosphate deaminase in amino-sugar metabolism
Set8	Chromosome	2621236..2621505	270	2621310..2621421	<<<<<<	guaA	-5.43655	0.00340095	Purine metabolism -!- Glutamate metabolism -!- Drug metabolism - other enzymes	GMP synthetase, mutants shown to be avirulent in mice
Set3	Chromosome	3166860..3167222	363	3166952..3167098	>>>>>>	recD	-5.39248	0.0288948	Homologous recombination	Mutant not individually attenuated in mice
Set3	Chromosome	1237307..1237753	447	1237424..1237591	<<<<<<	fabF	-5.38931	0.0630813	Fatty acid biosynthesis	Involved in acid stress response (atrB). Mutant not individually attenuated in mice.
Set8	Chromosome	3679223..3680264	1042	3679722..3679979	>>>>>>	Overlaps: envZ; envZ	-5.37957	0.0398814	Two-component system	Sensor kinase of OmpR-EnvZ two component system. Mutants show reduced expression of SPI-2 genes
Set7	Plasmid 1	65377..65636	260	65500..65636	>>>>>>	spvB	-5.37514	0.0527645		Plasmid-borne virulence gene. S.dublin mutant shown to be attenuated in mice.
Set3	Chromosome	523298..524143	846	523826..523990	>>>>>>	Overlaps: ybaZ; Intergenic: ybaZ-ylaB	-5.34007	0.0784139		Possible insertion in ffs - RNA component of signal recognition particle
Set4	Chromosome	3915702..3916591	890	3916100..3916270	<<<<<<	cysE; Overlaps: cysE	-5.26599	0.000642558	Cysteine metabolism -!- Sulfur metabolism	Mutants unable to swarm
Set3	Chromosome	965181..965372	192	965227..965372	>>>>>>	ybjT	-5.25824	0.0106701		Expressed during E.coli O157:H7 infection of humans
Set7	Chromosome	4832266..4833544	1279	4832266..4832516	>>>>>>	rsmC	-5.25471	0.0068867		Single probe with high signal in input - probable artefact
Set6	Chromosome	4332470..4333428	959	4332807..4332866	>>>>>>	metL	-5.24237	0.0248667	Glycine, serine and threonine metabolism -!- Lysine biosynthesis	Mutant previously shown to be attenuated in mice
Set8	Chromosome	1943631..1944517	887	1944326..1944517	>>>>>>	znuA	-5.19805	0.039676	ABC transporters	Zinc uptake. Mutants shown to be attenuated in mice
Set4	Plasmid 1	49780..50277	498	49886..50048	<<<<<<	parA; Overlaps: parA	-5.18387	0.00176349		Required for plasmid partitioning
Set6	Chromosome	1018871..1020344	1474	1019537..1019724	<<<<<<	aroA	-5.14767	0.00132841	Phenylalanine, tyrosine and tryptophan biosynthesis	Mutant shown to be attenuated in mice and an effective live vaccine
Set4	Chromosome	101693..101833	141	101693..101833	<<<<<<	apaH	-5.14143	0.003347	Purine metabolism	Mutants show reduced invasion of cultured mammalian cells
Set6	Chromosome	1243613..1243890	278	1243613..1243656	<<<<<<	ptsG	-5.1238	0.00768089	Glycolysis / Gluconeogenesis -!- Phosphotransferase system (PTS)	Shown to be upregulated during infection of epithelial cells.
Set3	Chromosome	798341..798531	191	798379..798515	<<<<<<	sdhA	-5.09846	0.0106701	Citrate cycle (TCA cycle) -!- Oxidative phosphorylation -!- Benzoate degradation via CoA ligation -!- Butanoate metabolism -!- Reductive carboxylate cycle (CO2 fixation)	Succinate dehydrogenase, flavoprotein subunit
Set4	Chromosome	3382875..3384371	1497	3383505..3383564	<<<<<<	rfaE	-5.09338	0.000807668	Lipopolysaccharide biosynthesis	LPS core biosynthesis
Set4	Chromosome	3680430..3681149	720	3680430..3680581	>>>>>>	envZ	-5.07823	0.0127345	Two-component system	Sensor kinase of OmpR-EnvZ two component system. Mutants show reduced expression of SPI-2 genes
Set4	Chromosome	2492434..2493510	1077	2493011..2493147	<<<<<<	aroC	-5.06441	0.000724858	Phenylalanine, tyrosine and tryptophan biosynthesis	Mutants shown to be attenuated in mice
Set7	Chromosome	3935208..3935465	258	3935208..3935347	>>>>>>	rfaI	-5.05027	0.094163	Lipopolysaccharide biosynthesis -!- Glycan structures - biosynthesis 2	LPS core biosynthesis galactosyltransferase
Set4	Chromosome	3959560..3959664	105	3959560..3959616	>>>>>>	recG	-5.03954	0.0247558	Homologous recombination	DNA helicase, involved in recombination and repair. Mutant impaired in ability to replicate in eukaryotic cells
Set8	Chromosome	799138..799890	753	799343..799519	<<<<<<	sdhA	-5.01707	0.0437873	Citrate cycle (TCA cycle) -!- Oxidative phosphorylation -!- Benzoate degradation via CoA ligation -!- Butanoate metabolism -!- Reductive carboxylate cycle (CO2 fixation)	Succinate dehydrogenase, flavoprotein subunit
Set3	Chromosome	4469291..4469508	218	4469291..4469349	<<<<<<	malF	-4.99833	0.0106701	ABC transporters	Probably artefact due to incomplete digest of input
Set3	Plasmid 1	65637..66431	795	66323..66431	<<<<<<	spvC	-4.98379	0.105343		Plasmid-borne virulence gene. Mutant shown to be attenuated in mice.
Set4	Chromosome	4632081..4632252	172	4632132..4632252	>>>>>>	vacB	-4.97605	0.000762183		Putative exoribonuclease. Required for virulence in Shigella and EIEC
Set2	Chromosome	803803..804108	306	803803..803937	<<<<<<	sucA	-4.96739	0.0153029	Citrate cycle (TCA cycle) -!- Lysine degradation -!- Tryptophan metabolism	E.coli mutant slow growing
Set4	Chromosome	768678..770430	1753	770311..770430	<<<<<<	kdpB	-4.94426	0.0008394	Two-component system	Possible artefact? Other kdpB mutants not attenuated
Set3	Chromosome	3898826..3899391	566	3899115..3899366	<<<<<<	mtlD	-4.93469	0.0373656	Fructose and mannose metabolism	Required for mannitol utilisation in E.coli
Set7	Chromosome	3937898..3939587	1690	3939130..3939343	>>>>>>	Overlaps: rfaG - rfaQ; rfaQ	-4.92574	0.0527645		Insertion likely to be in rfaQ - LPS core biosynthesis
Set4	Chromosome	4202938..4203122	185	4202938..4203104	<<<<<<	tatC	-4.9108	0.00484541	Protein export	Essential for Sec-independent protein secretion
Set6	Chromosome	1104044..1104226	183	1104095..1104226	>>>>>>	pyrD	-4.91047	0.0213901	Pyrimidine metabolism	Dihydroorotate dehydrogenase in pyrimidine metabolism
Set3	Chromosome	4842330..4842627	298	4842454..4842617	>>>>>>	deoC	-4.88755	0.0451804	Pentose phosphate pathway	2-deoxyribose-5-phosphate aldolase
Set7	Plasmid 1	64701..65071	371	64701..64859	<<<<<<	spvB	-4.86806	0.0424216		Plasmid-borne virulence gene. S.dublin mutant shown to be attenuated in mice.
Set8	Plasmid 1	61600..62088	489	61600..61649	>>>>>>	spvR	-4.78467	0.0212001		Plasmid regulator of virulence genes. Mutant previously shown to be attenuated in mice.
Set3	Chromosome	3093281..3093493	213	3093281..3093420	<<<<<<	ispD	-4.77899	0.0613088	Biosynthesis of steroids	Isoprenoid pathway. Polar mutants previously found to be non-viable.
Set7	Chromosome	3796128..3797095	968	3796128..3796313	<<<<<<	STM3602	-4.74242	0.110727		putative gntR family regulatory protein
Set4	Chromosome	1397047..1397233	187	1397052..1397184	<<<<<<	aroD	-4.7373	0.00125797	Phenylalanine, tyrosine and tryptophan biosynthesis	Mutant shown to be attenuated and protective
Set2	Chromosome	2806927..2807399	473	2807050..2807289	>>>>>>	Overlaps: yfiO; yfiO	-4.73388	0.0153029		Required for targeting of OMPs to OM in E.coli
Set3	Chromosome	187849..188246	398	187948..188150	>>>>>>	acnB	-4.73319	0.0106701	Citrate cycle (TCA cycle) -!- Glyoxylate and dicarboxylate metabolism -!- Reductive carboxylate cycle (CO2 fixation)	Aconitate hydratase 2. Mutant shows reduced motility and impaired binding to macrophage-like cells
Set6	Chromosome	2422722..2423263	542	2422747..2422909	<<<<<<	nuoN	-4.70613	0.0202595		NADH dehydrogenase I chain N. Mutants in complex I show reduced virulence (pers. comm. in reference)
Set3	Chromosome	1236825..1237068	244	1236825..1236952	>>>>>>	fabF	-4.67886	0.0841308	Fatty acid biosynthesis	Involved in acid stress response (atrB). Mutant not individually attenuated in mice.
Set3	Chromosome	4084382..4085310	929	4084597..4084766	<<<<<<	pstC; Overlaps: pstC	-4.66829	0.0345382	ABC transporters	Part of phosphate transport system. Mutant shows decreased hilA expression in S. Enteritidis
Set3	Chromosome	4154921..4155186	266	4154972..4155186	<<<<<<	wecD	-4.65763	0.0106701		ECA biosynthesis protein. Mutant shown to be highly attenuated in orally-infected mice, possibly due to protection from bile salts. Only slight decrease in virulence for intraperitoneal infection.
Set4	Chromosome	4202099..4202937	839	4202261..4202482	<<<<<<	Overlaps: tatA - tatB; tatB	-4.6343	0.00474634		Insertion likely to affect tatB - essential for Sec-independent protein translocation in E.coli
Set4	Chromosome	3384372..3384997	626	3384701..3384846	<<<<<<	Overlaps: glnE; glnE	-4.62744	0.0008394		Insertion probably affects rfaE - LPS core biosynthesis
Set7	Chromosome	3088053..3088558	506	3088154..3088375	<<<<<<	rpoS	-4.61188	0.0273528		Alternative sigma factor. Mutants shown to be attenuated in mice.
Set3	Chromosome	4223201..4225758	2558	4225521..4225680	>>>>>>	yihE; Overlaps: yihE - dsbA; Overlaps: dsbA	-4.59548	0.330405		Insertion likely to affect dsbA. Mutants show reduced TTSS function and are highly attenuated in mice
Set7	Chromosome	75123..76908	1786	76403..76613	<<<<<<	carA	-4.58308	0.00663935	Pyrimidine metabolism -!- Glutamate metabolism	Mutant causes auxotrophy for arginine and pyrimidine
Set4	Chromosome	1265939..1266309	371	1265939..1266092	<<<<<<	sifA	-4.57683	0.00176349		SPI-2 effector, mutant shown to be attenuated in mice
Set8	Chromosome	4395437..4397065	1629	4395437..4395661	<<<<<<	Overlaps: rpoC; Overlaps: STM4155	-4.57264	0.048308		RNA polymerase beta prime subunit, essential in E.coli - insertion is at 5' end or intergenic, possible effect on STM4155 (putative inner membrane protein)
Set4	Chromosome	4081264..4081534	271	4081264..4081439	<<<<<<	phoU	-4.56674	0.0399327		UPEC CFT073 mutants are attenuated in mice urinary tract
Set3	Chromosome	965181..965372	192	965227..965372	<<<<<<	ybjT	-4.56604	0.0288948		Expressed during E.coli O157:H7 infection of humans
Set3	Chromosome	3236963..3237380	418	3237288..3237380	>>>>>>	gcvT	-4.56239	0.0106701	Glycine, serine and threonine metabolism -!- One carbon pool by folate -!- Nitrogen metabolism	Possible artefact due to incomplete digest - signal originates from visC?
Set3	Chromosome	2432999..2433282	284	2432999..2433067	>>>>>>	nuoF	-4.54313	0.0117583	Ubiquinone biosynthesis -!- Oxidative phosphorylation	NADH dehydrogenase I chain F. Mutants in complex I show reduced virulence (pers. comm. in reference)
Set7	Chromosome	77862..78361	500	77997..78144	>>>>>>	carB	-4.52823	0.0300594	Pyrimidine metabolism -!- Glutamate metabolism	Mutants fail to induce aggregation of host endosomal compartments into lgp-tubules due to multiple auxotrophy
Set2	Chromosome	4101407..4102072	666	4101487..4101759	<<<<<<	atpI	-4.50615	0.0153029		ATP synthetase. Mutants in ATP operon previously shown to be attenuated in mice
Set6	Plasmid 1	65637..66431	795	65637..65847	<<<<<<	Intergenic: spvC-spvB	-4.48498	0.0214161		Insertion within plasmid virulence operon
Set3	Chromosome	3237381..3238967	1587	3238112..3238268	<<<<<<	visC	-4.48169	0.0446519		Putative oxidoreductase. Possible association with outer membrane vesicle formation?
Set2	Chromosome	4607049..4607353	305	4607130..4607337	>>>>>>	yjeA	-4.47091	0.0153029	Lysine biosynthesis -!- Aminoacyl-tRNA biosynthesis	Mutant shown to be attenuated in mice
Set8	Chromosome	3004516..3005176	661	3004550..3004687	>>>>>>	srlR	-4.46898	0.039676		Transcriptional repressor for glucitol operon
Set5	Chromosome	4629771..4630353	583	4629948..4630238	>>>>>>	purA	-4.46358	0.000120302	Purine metabolism -!- Alanine and aspartate metabolism	Mutant previously shown to be attenuated in mice but ineffective as a live vaccine
Set7	Chromosome	3957423..3957613	191	3957460..3957613	<<<<<<	Overlaps: spoT - spoU; spoU	-4.44192	0.00757092		Insertion likely to affect spoU - tRNA methyltransferase. spoU mutants do not show intracellular growth defect - possible polar effect on recG?
Set7	Chromosome	3937898..3939587	1690	3939414..3939507	<<<<<<	rfaQ	-4.43948	0.0527645	Lipopolysaccharide biosynthesis -!- Glycan structures - biosynthesis 2	LPS core biosynthesis
Set8	Chromosome	3468021..3468386	366	3468309..3468386	>>>>>>	deaD	-4.42396	0.00600385		Cold induced RNA helicase (incorrectly annotated as cysteine sulfinate desulfinase), also referred to as cdsA. Implicated in mRNA decay, ribosome biogenesis and translation initiation. Mutants sensitive to cold shock
Set5	Chromosome	3183810..3184009	200	3183810..3183919	<<<<<<	ygdP	-4.38126	0.000120302		Dinucleotide polyphosphate hydrolase. Mutants show reduced adhesion to and invasion of human HEp-2 cells
Set2	Chromosome	1456228..1456839	612	1456635..1456839	>>>>>>	ssaT	-4.33905	0.0196508	Type III secretion system	SPI-2 TTSS apparatus protein
Set5	Chromosome	814218..814957	740	814309..814957	>>>>>>	tolA	-4.33584	0.000120302		Mutant shown to be attenuated in mice and an effective live vaccine
Set6	Plasmid 1	65090..65376	287	65183..65376	>>>>>>	spvB	-4.33068	0.00257861		Plasmid-borne virulence gene. S.dublin mutant shown to be attenuated in mice.
Set4	Chromosome	2422722..2423263	542	2423046..2423250	<<<<<<	nuoN	-4.30317	0.0122165		NADH dehydrogenase I chain N. Mutants in complex I show reduced virulence (pers. comm. in reference)
Set5	Chromosome	800663..801305	643	800953..801153	<<<<<<	Intergenic: sdhB-sucA	-4.25016	0.00021484		Intergenic, probably affects sucA. E.coli mutant slow growing
Set5	Chromosome	3637388..3638241	854	3637478..3637715	<<<<<<	crp	-4.20583	0.000120302		Mutant shown to be attenuated in mice
Set6	Chromosome	4366006..4366683	678	3796128..3796313	<<<<<<	udhA	-4.19646	0.00232479	Nicotinate and nicotinamide metabolism	E.coli mutant unable to grow in coditions with excess NADPH formation e.g. on acetate
Set8	Chromosome	3939846..3941164	1319	3939846..3940045	>>>>>>	rfaQ	-4.1906	0.00902956	Lipopolysaccharide biosynthesis -!- Glycan structures - biosynthesis 2	LPS core biosynthesis
Set8	Chromosome	3899392..3900138	747	3899715..3899865	<<<<<<	mtlD	-4.1877	0.039676	Fructose and mannose metabolism	Required for mannitol utilisation in E.coli
Set3	Chromosome	4161073..4161199	127	4161136..4161199	>>>>>>	yifK	-4.18201	0.0150322		Possible artefact due to incomplete digest?
Set5	Chromosome	2430201..2430482	282	2430392..2430482	>>>>>>	nuoG	-4.1693	0.000120302		NADH dehydrogenase I chain G. Mutants in complex I show reduced virulence (pers. comm. in reference)
Set6	Chromosome	805647..806583	937	806291..806465	<<<<<<	sucC	-4.16055	0.0214161	Citrate cycle (TCA cycle) -!- Propanoate metabolism -!- C5-Branched dibasic acid metabolism -!- Reductive carboxylate cycle (CO2 fixation)	sucCD mutant shown to be attentuated in mice
Set3	Chromosome	1743695..1748125	4431	1743953..1744079	>>>>>>	sapC; sapD	-4.14481	0.0538179	ABC transporters	Insertion likely to affect sapD - involved in resistance to antimicrobial peptides. Mutant shown to be attenuated in mice
Set8	Chromosome	1265939..1266309	371	1266223..1266309	>>>>>>	sifA	-4.1222	0.0258738		SPI-2 effector, mutant shown to be attenuated in mice
Set4	Chromosome	3468452..3468516	65	3468466..3468516	>>>>>>	deaD	-4.12057	0.00125797		Cold induced RNA helicase (incorrectly annotated as cysteine sulfinate desulfinase), also referred to as cdsA. Implicated in mRNA decay, ribosome biogenesis and translation initiation. Mutants sensitive to cold shock
Set5	Chromosome	1452759..1453415	657	1452977..1453199	<<<<<<	ssaN	-4.10613	0.000120302	Type III secretion system	SPI-2 TTSS apparatus protein
Set7	Chromosome	2161995..2163060	1066	2162093..2162271	>>>>>>	rfbM	-4.08555	0.018107	Fructose and mannose metabolism	Mannose-1-phosphate guanylyltransferase. E.coli mutant defective in O-antigen and capsular polysaccharide biosynthesis
Set3	Chromosome	2445933..2446156	224	2445933..2446026	>>>>>>	ackA	-4.0564	0.0252683	Taurine and hypotaurine metabolism -!- Pyruvate metabolism -!- Propanoate metabolism	ackA-pta double mutant shown to be deficient in invasion and SPI-1 expression due to reduced formate excretion
Set1	Chromosome	815043..815757	715	815071..815242	<<<<<<	tolA	-4.04349	0.00873116		Mutant shown to be attenuated in mice and an effective live vaccine
Set3	Chromosome	3953886..3953974	89	3953888..3953974	>>>>>>	yicF	-4.0246	0.01277	DNA replication -!- Base excision repair -!- Nucleotide excision repair -!- Mismatch repair	Possible artefact due to incomplete digest?
Set4	Chromosome	3502868..3503292	425	3503087..3503292	>>>>>>	yrbH	-4.01176	0.00162124		Putative polysialic acid capsule expression protein
Set8	Chromosome	3957934..3958791	858	3958576..3958724	<<<<<<	recG	-3.98425	0.0301218	Homologous recombination	DNA helicase, involved in recombination and repair. Mutant impaired in ability to replicate in eukaryotic cells
Set3	Chromosome	2425671..2425936	266	2425816..2425936	<<<<<<	nuoL	-3.95445	0.0257227	Ubiquinone biosynthesis -!- Oxidative phosphorylation	NADH dehydrogenase I chain L. Mutants in complex I show reduced virulence (pers. comm. in reference)
Set4	Chromosome	4225996..4226835	840	4226378..4226621	<<<<<<	yihG	-3.95209	0.0201189		Double insertion - insert in dsbA is attenuated, insert in yihG is not. dsbA mutants show reduced TTSS function and are highly attenuated in mice
Set2	Plasmid 1	48836..49722	887	48836..48965	<<<<<<	parA	-3.90155	0.0153029		Required for plasmid partitioning
Set4	Plasmid 1	48477..48681	205	48600..48667	<<<<<<	parB	-3.89987	0.0116056		Previously shown to not be required for plasmid partitioning
Set3	Chromosome	3236963..3237380	418	3237288..3237380	<<<<<<	gcvT	-3.89047	0.0199482	Glycine, serine and threonine metabolism -!- One carbon pool by folate -!- Nitrogen metabolism	Possible artefact due to incomplete digest - signal originates from visC?
Set7	Chromosome	2798674..2799513	840	2798674..2798930	<<<<<<	Intergenic: STM2655-clpB	-3.88262	0.317369		Poor probe coverage as in rrlG (duplicated region). Possible artefact?
Set5	Chromosome	3198722..3198962	241	3198862..3198962	>>>>>>	Intergenic: araE-kduD	-3.87782	0.000160286		Possible artefact due to incomplete digest in input?
Set3	Chromosome	3237381..3238967	1587	3238704..3238909	>>>>>>	visC	-3.86212	0.0241817		Putative oxidoreductase. Possible association with outer membrane vesicle formation?
Set7	Chromosome	1443621..1445437	1817	1445335..1445437	>>>>>>	sseF	-3.85862	0.271827		SPI-2 TTSS effector. Mutant shows replication defect in HeLa cells
Set4	Chromosome	3640237..3641643	1407	3641484..3641643	>>>>>>	pabA	-3.81341	0.0116056	Folate biosynthesis	p-aminobenzoate synthetase component II
Set7	Chromosome	1205326..1205613	288	1205438..1205613	<<<<<<	pyrC	-3.79238	0.0211289	Pyrimidine metabolism	Dihydroorotase
Set7	Chromosome	46971..47361	391	47052..47225	<<<<<<	nhaA	-3.77929	0.130002		Na/H antiporter, E.coli mutant sensitive to lithium and sodium under alkaline conditions
Set3	Chromosome	3939846..3941164	1319	3939846..3939956	<<<<<<	rfaQ	-3.77011	0.0590067	Lipopolysaccharide biosynthesis -!- Glycan structures - biosynthesis 2	LPS core biosynthesis
Set6	Chromosome	4074138..4074270	133	4074145..4074270	>>>>>>	STM3846	-3.76581	0.0214161		Putative reverse transcriptase. Possible artefact?
Set3	Chromosome	4216090..4216638	549	4216090..4216216	>>>>>>	trkH	-3.75185	0.0613088		Potassium transport protein. Required for resistance to host antimicrobial peptides and virulence (sapJ)
Set7	Chromosome	2237375..2237689	315	2237477..2237615	>>>>>>	yegW	-3.74814	0.164632		putative gntR family regulatory protein
Set3	Chromosome	1740824..1741120	297	1740839..1740986	>>>>>>	sapA	-3.73114	0.015383	ABC transporters	Locus associated with resistance to antimicrobial peptides
Set3	Chromosome	3198722..3198962	241	3198731..3198962	>>>>>>	Intergenic: araE-kduD	-3.73062	0.0345403		Possible artefact due to incomplete digest in input?
Set6	Chromosome	808840..808991	152	808840..808949	>>>>>>	Overlaps: cydA	-3.692	0.0202071	Oxidative phosphorylation	Mutant shown to be attenuated in chickens
Set8	Chromosome	4366006..4366683	678	4366006..4366188	<<<<<<	udhA	-3.69062	0.00849768	Nicotinate and nicotinamide metabolism	E.coli mutant unable to grow in coditions with excess NADPH formation e.g. on acetate
Set3	Chromosome	4202099..4202937	839	4202829..4202937	<<<<<<	Overlaps: tatB - tatC	-3.68035	0.0613088		Insertion probably in tatC. Essential for Sec-independent protein secretion
Set7	Plasmid 1	66432..67448	1017	67174..67359	<<<<<<	spvD	-3.67063	0.890742		Plasmid virulence protein, required for full virulence in mice
Set6	Chromosome	807870..808839	970	808694..808839	>>>>>>	Intergenic: sucD-cydA	-3.66797	0.00521274		Insertion probably affects cydA. Mutant shown to be attenuated in chickens
Set8	Chromosome	1900366..1900649	284	1900366..1900567	<<<<<<	prc	-3.61344	0.0368014		Periplasmic protease. Mutants shown to be unable to survive in macrophages
Set4	Chromosome	1878938..1879561	624	1878944..1879124	<<<<<<	pabB	-3.58182	0.0116056	Folate biosynthesis	Mutants previously shown to be attenuated in mice
Set1	Chromosome	3927880..3928961	1082	3928181..3928468	>>>>>>	rfaF	-3.57072	0.00873116	Lipopolysaccharide biosynthesis -!- Glycan structures - biosynthesis 2	LPS core biosynthesis
Set7	Chromosome	4724797..4724896	100	4724797..4724896	>>>>>>	pyrB	-3.56421	0.0551529	Pyrimidine metabolism -!- Alanine and aspartate metabolism	Pyrimidine biosynthesis aspartate carbamoyltransferase
Set8	Chromosome	3936176..3936309	134	3936176..3936270	<<<<<<	rfaB	-3.55029	0.0188084	Lipopolysaccharide biosynthesis -!- Glycan structures - biosynthesis 2	LPS core biosynthesis galactosyltransferase
Set3	Chromosome	1236089..1236824	736	1236530..1236769	>>>>>>	Overlaps: fabF; fabF	-3.54668	0.0442372	Fatty acid biosynthesis	Involved in acid stress response (atrB). Mutant not individually attenuated in mice.
Set5	Chromosome	2997618..2998539	922	2998257..2998428	>>>>>>	recA	-3.53132	0.000185197	Homologous recombination	Mutants shown to be attenuated in mice
Set5	Chromosome	799138..799890	753	799177..799372	<<<<<<	sdhA	-3.52921	0.000185197	Citrate cycle (TCA cycle) -!- Oxidative phosphorylation -!- Benzoate degradation via CoA ligation -!- Butanoate metabolism -!- Reductive carboxylate cycle (CO2 fixation)	Succinate dehydrogenase, flavoprotein subunit
Set7	Chromosome	3930580..3931277	698	3931196..3931277	>>>>>>	rfaK	-3.51997	0.304573	Lipopolysaccharide biosynthesis -!- Glycan structures - biosynthesis 2	LPS core biosynthesis
Set4	Chromosome	4480938..4481952	1015	4481654..4481846	<<<<<<	dinF	-3.5132	0.00751814		DNA-damage inducible protein. Other insertions within dinF not attenuating - possible artefact?
Set5	Chromosome	4667641..4667950	310	4667852..4667950	>>>>>>	ytfM	-3.50553	0.000231073		Predicted to encode beta-barrel outer membrane protein
Set3	Chromosome	4007748..4008062	315	4007748..4007814	<<<<<<	uhpT	-3.50315	0.0732225	Two-component system	Possible artefact due to incomplete digest in input?
Set6	Chromosome	992636..992954	319	992636..992785	>>>>>>	Overlaps: trxB	-3.50155	0.0232367	Pyrimidine metabolism	Mutant shows reduced intracellular proliferation but is not significantly attenuated in mice
Set4	Chromosome	3946185..3947465	1281	3947289..3947465	<<<<<<	pyrE	-3.49452	0.0512434	Pyrimidine metabolism -!- Drug metabolism - other enzymes	Orotate phosphoribosyltransferase
Set2	Chromosome	813606..813883	278	813700..813883	<<<<<<	tolR	-3.48074	0.0153029		Associated with bile resistance
Set4	Chromosome	1806908..1807316	409	1806908..1807106	<<<<<<	ychK	-3.4782	0.00484541		Patatin-like lipolytic enzyme. Possible type III effector?
Set7	Chromosome	1869513..1869907	395	1869749..1869907	>>>>>>	minD	-3.47181	0.0606451		Cell division inhibitor
Set4	Chromosome	4597208..4597676	469	4597208..4597540	<<<<<<	mopA; Intergenic: mopA-yjeI	-3.45609	0.0103012
Set4	Chromosome	4671992..4672689	698	4671992..4672038	>>>>>>	ytfN	-3.43033	0.00271488		Putative periplasmic protein
Set7	Chromosome	3936176..3936309	134	3936176..3936270	<<<<<<	rfaB	-3.40628	0.0272328	Lipopolysaccharide biosynthesis -!- Glycan structures - biosynthesis 2	LPS core biosynthesis galactosyltransferase
Set7	Chromosome	4177519..4177773	255	4177634..4177693	<<<<<<	uvrD	-3.40497	0.876896	Nucleotide excision repair -!- Mismatch repair	DNA repair helicase
Set6	Chromosome	107872..108433	562	108193..108334	>>>>>>	Intergenic: imp-djlA	-3.38384	0.00464806		Intergenic insert, possible effect on imp - involved in assembly of LPS in outer membrane
Set1	Chromosome	4146431..4146578	148	4146486..4146578	>>>>>>	trxA	-3.38139	0.00873116		Mutant shown to be attenuated in mice. Insertion probably intergenic trxA-rho
Set6	Chromosome	1266310..1267463	1154	1266611..1266701	>>>>>>	sifA	-3.37365	0.0247916		SPI-2 effector, mutant shown to be attenuated in mice
Set5	Chromosome	2676742..2677130	389	2676972..2677130	>>>>>>	hscA	-3.36934	0.000231073		Heat shock chaperone. Induced during infection of pigs
Set5	Chromosome	2472964..2473892	929	2473097..2473230	>>>>>>	purF	-3.33611	0.000868918	Purine metabolism -!- Glutamate metabolism	Mutants shown to be attenuated in mice
Set3	Chromosome	78680..78797	118	78680..78724	>>>>>>	carB	-3.33176	0.0204668	Pyrimidine metabolism -!- Glutamate metabolism	Mutants fail to induce aggregation of host endosomal compartments into lgp-tubules due to multiple auxotrophy
Set4	Chromosome	768678..770430	1753	768763..769050	>>>>>>	kdpD	-3.32461	0.00711911	Two-component system
Set2	Chromosome	1442067..1443408	1342	1443160..1443376	>>>>>>	sseC; Overlaps: sseC - sseD; Overlaps: sseD	-3.31464	0.0198573		Insertion probably within sseC - SPI-2 secreted effector, required for virulence and proliferation in macrophages
Set5	Plasmid 1	71692..71760	69	71692..71743	<<<<<<	rsdB	-3.29208	0.000231073		Plasmid resolvase
Set3	Chromosome	3658572..3659249	678	3659083..3659249	>>>>>>	gph	-3.28635	0.171553	Glyoxylate and dicarboxylate metabolism	Involved in dissimilation of intracellular 2-phosphoglycolate formed during DNA repair of lesions induced by oxidative stress
Set2	Chromosome	1396500..1397046	547	1396652..1396796	<<<<<<	aroD	-3.27868	0.0153029	Phenylalanine, tyrosine and tryptophan biosynthesis	Mutant shown to be attenuated and protective
Set3	Chromosome	3680265..3680429	165	3680265..3680352	>>>>>>	envZ	-3.2744	0.0524654	Two-component system	Sensor kinase of OmpR-EnvZ two component system. Mutants show reduced expression of SPI-2 genes
Set4	Chromosome	3577040..3577516	477	3577040..3577179	<<<<<<	yhdG	-3.27428	0.0639546
Set7	Chromosome	3777416..3777530	115	3777416..3777474	<<<<<<	yhiI	-3.26306	0.0294107
Set4	Chromosome	4257088..4258272	1185	4257462..4257625	>>>>>>	yihW	-3.26159	0.0142288
Set4	Chromosome	291750..291887	138	291785..291887	>>>>>>	Intergenic: yaeD-yafB	-3.25641	0.0516471
Set5	Chromosome	4069285..4070273	989	4069991..4070055	<<<<<<	trmE	-3.2481	0.000231073		tRNA modification GTPase. Associated with acid resistance in E.coli
Set1	Chromosome	813606..813883	278	813606..813760	>>>>>>	tolR	-3.24682	0.00873116		Associated with bile resistance
Set5	Chromosome	3757835..3758855	1021	3758096..3758223	<<<<<<	Overlaps: rpoH; Intergenic: rpoH-ftsX	-3.24634	0.00021484		Insertion likely to affect rpoH - alternate sigma factor sigmaH, mutants susceptible to oxidative stress
Set4	Chromosome	1786352..1786789	438	1786352..1786486	>>>>>>	yciC	-3.23704	0.00362216
Set3	Chromosome	1839111..1840138	1028	1839297..1839372	>>>>>>	ychF	-3.237	0.0366921		Predicted to encode small GTP-binding protein. Transposon mutant sensitive to low pH.
Set3	Chromosome	1942999..1943400	402	1943067..1943327	>>>>>>	yebA	-3.23551	0.0710364		Putative Zinc-dependent peptidase
Set5	Chromosome	4225996..4226835	840	4225998..4226197	<<<<<<	dsbA	-3.20851	0.000303679		Mutants show reduced TTSS function and are highly attenuated in mice
Set7	Chromosome	3931364..3932638	1275	3931662..3931938	>>>>>>	rfaK	-3.20308	0.332204	Lipopolysaccharide biosynthesis -!- Glycan structures - biosynthesis 2
Set7	Plasmid 1	65637..66431	795	65637..65847	>>>>>>	Intergenic: spvC-spvB	-3.19483	0.260577		Insertion within plasmid virulence operon
Set3	Chromosome	2472801..2472963	163	2472907..2472963	<<<<<<	purF	-3.19402	0.0287672	Purine metabolism -!- Glutamate metabolism	Mutants shown to be attenuated in mice
Set3	Chromosome	1852656..1852918	263	1852656..1852710	<<<<<<	treA	-3.18369	0.0628994	Starch and sucrose metabolism	Osmotically inducible periplasmic trehalase
Set5	Chromosome	3712302..3712648	347	3712302..3712397	<<<<<<	STM3528	-3.17908	0.00021484		Possible artefact due to incomplete digest in input? Insert could be in STM3527
Set4	Chromosome	2678035..2678588	554	2678381..2678507	<<<<<<	Intergenic: hscB-yfhF; Overlaps: yfhF	-3.15557	0.00395927
Set4	Chromosome	4322310..4322439	130	4322315..4322439	>>>>>>	hslV	-3.15131	0.00430201
Set5	Chromosome	674830..674971	142	674842..674971	>>>>>>	STM0611	-3.14158	0.00102656		Possible artefact due to incomplete digest of input
Set8	Chromosome	3936531..3937610	1080	3937307..3937461	<<<<<<	rfaP	-3.12952	0.039676	Lipopolysaccharide biosynthesis -!- Glycan structures - biosynthesis 2	LPS core biosynthesis gene, shown to be essential for virulence in mice
Set4	Chromosome	598208..598698	491	598488..598557	>>>>>>	Intergenic: ppiB-cysS	-3.11999	0.00627985
Set6	Plasmid 1	65637..66431	795	65712..65847	>>>>>>	Intergenic: spvC-spvB	-3.10793	0.0214161		Insertion within plasmid virulence operon
Set5	Chromosome	2433687..2434332	646	2433687..2433874	<<<<<<	nuoE	-3.10584	0.000300185	Ubiquinone biosynthesis -!- Oxidative phosphorylation	NADH dehydrogenase I chain E. Mutants in complex I show reduced virulence (pers. comm. in reference)
Set5	Chromosome	4100024..4100247	224	4100082..4100247	<<<<<<	atpF	-3.10581	0.000220819	Oxidative phosphorylation	ATP synthase. Mutants in ATP operon previously shown to be attenuated in mice
Set5	Chromosome	2426801..2426902	102	2426801..2426868	>>>>>>	nuoL	-3.103	0.000220819	Ubiquinone biosynthesis -!- Oxidative phosphorylation	NADH dehydrogenase I chain L. Mutants in complex I show reduced virulence (pers. comm. in reference)
Set3	Plasmid 1	48477..48681	205	48512..48667	>>>>>>	parB	-3.09228	0.0345403		Previously shown to not be required for plasmid partitioning
Set8	Chromosome	2436350..2436455	106	2436350..2436432	<<<<<<	nuoB	-3.08899	0.237695	Ubiquinone biosynthesis -!- Oxidative phosphorylation
Set3	Chromosome	664992..665168	177	664992..665125	<<<<<<	ybdL	-3.08872	0.0373656		Possible artefact due to incomplete digest of input
Set7	Chromosome	2760557..2761240	684	2761035..2761240	>>>>>>	STM2617	-3.0864	0.219306
Set8	Chromosome	3298525..3299034	510	3298900..3299034	<<<<<<	STM3119	-3.08056	0.0442113
Set1	Chromosome	2427992..2428227	236	2427992..2428072	<<<<<<	Overlaps: nuoJ	-3.07138	0.00873116	Ubiquinone biosynthesis -!- Oxidative phosphorylation	NADH dehydrogenase I chain J. Mutants in complex I show reduced virulence (pers. comm. in reference)
Set7	Chromosome	4876307..4876706	400	4876307..4876531	<<<<<<	arcA	-3.06512	0.337528	Two-component system
Set3	Chromosome	510880..511565	686	511015..511335	>>>>>>	Overlaps: ybaW; ybaX	-3.06481	0.038914		Insertion probably within ybaX - catalyses initial step of Queuosine biosynthetic pathway - required for virulence gene expression in Shigella
Set5	Chromosome	4414029..4414740	712	4414180..4414389	<<<<<<	purH	-3.0625	0.000379541	Purine metabolism -!- One carbon pool by folate	Mutants shown to be attenuated in mice
Set8	Chromosome	4303622..4304501	880	4303934..4304056	<<<<<<	ydeW	-3.04641	0.039676
Set6	Chromosome	3934582..3935207	626	3934906..3935074	>>>>>>	rfaI	-3.03954	0.00925392	Lipopolysaccharide biosynthesis -!- Glycan structures - biosynthesis 2	LPS core biosynthesis galactosyltransferase
Set3	Chromosome	1044862..1044979	118	1044862..1044920	<<<<<<	Overlaps: ycbL	-3.03114	0.0287672
Set7	Chromosome	3933912..3934581	670	3934375..3934550	>>>>>>	rfaJ	-3.02315	0.0488212	Lipopolysaccharide biosynthesis -!- Glycan structures - biosynthesis 2
Set8	Chromosome	431795..431915	121	431865..431915	<<<<<<	yaiW	-3.0208	0.039676
Set6	Chromosome	3939846..3941164	1319	3940014..3940200	>>>>>>	rfaQ	-3.01755	0.0236623	Lipopolysaccharide biosynthesis -!- Glycan structures - biosynthesis 2	LPS core biosynthesis
Set1	Chromosome	1455778..1456227	450	1456139..1456227	>>>>>>	ssaR	-3.00722	0.00873116	Type III secretion system	SPI-2 TTSS apparatus component, mutants shown to be attenuated in mice
Set4	Chromosome	1758519..1760388	1870	1759525..1759751	<<<<<<	Overlaps: yciM - yciS; yciS	-3.00117	0.0306448
Set8	Chromosome	3225783..3226289	507	3226148..3226289	<<<<<<	Overlaps: fldB; fldB	-2.99495	0.0461623
Set4	Chromosome	4176692..4177518	827	4177298..4177439	>>>>>>	uvrD	-2.98742	0.00543018	Nucleotide excision repair -!- Mismatch repair	DNA repair helicase
Set1	Chromosome	796952..797823	872	797194..797368	>>>>>>	Intergenic: STM0731-sdhC	-2.98567	0.0092927		Possible effect on sdhCD - double mutant previously shown to be attenuated in mice
Set1	Chromosome	2492434..2493510	1077	2493104..2493243	<<<<<<	aroC	-2.98543	0.00873116	Phenylalanine, tyrosine and tryptophan biosynthesis	Mutants shown to be attenuated in mice
Set1	Chromosome	4140141..4140207	67	4140141..4140204	<<<<<<	ilvC	-2.97989	0.00873116	Valine, leucine and isoleucine biosynthesis -!- Pantothenate and CoA biosynthesis	Possible artefact due to incomplete digest in input?
Set5	Chromosome	2433283..2433686	404	2433283..2433475	<<<<<<	nuoF	-2.97531	0.000231073	Ubiquinone biosynthesis -!- Oxidative phosphorylation	NADH dehydrogenase I chain F. Mutants in complex I show reduced virulence (pers. comm. in reference)
Set2	Chromosome	4102073..4102212	140	4102073..4102170	<<<<<<	Intergenic: atpI-gidB	-2.97527	0.0153029		Possible artefact due to incomplete digestion - insert may be within atpI
Set3	Chromosome	4152536..4153086	551	4152744..4152975	>>>>>>	wecC	-2.96952	0.0711962	Aminosugars metabolism
Set6	Chromosome	4332470..4333428	959	4333109..4333293	<<<<<<	metL	-2.96358	0.0238323	Glycine, serine and threonine metabolism -!- Lysine biosynthesis	Mutant previously shown to be attenuated in mice
Set4	Chromosome	4161073..4161199	127	4161136..4161199	>>>>>>	yifK	-2.95964	0.0049781		Possible artefact due to incomplete digest?
Set8	Plasmid 1	66432..67448	1017	66475..66673	<<<<<<	spvC; Overlaps: spvC	-2.95374	0.0524627		Plasmid-borne virulence gene. Mutant shown to be attenuated in mice.
Set3	Chromosome	3898574..3898825	252	3898682..3898825	<<<<<<	Overlaps: mtlD	-2.95063	0.0278977	Fructose and mannose metabolism	Required for mannitol utilisation in E.coli
Set8	Chromosome	4150859..4151264	406	4151035..4151168	>>>>>>	wecB	-2.94883	0.039676	Aminosugars metabolism
Set4	Chromosome	4793797..4793967	171	4793797..4793939	>>>>>>	Intergenic: yjiO-STM4518	-2.9336	0.00484541
Set5	Chromosome	3967629..3967828	200	3967629..3967828	<<<<<<	yicI	-2.9309	0.000231073
Set5	Chromosome	1274383..1274678	296	1274416..1274611	>>>>>>	phoQ	-2.9261	0.0672712	Two-component system	Mutants shown to be attenuated in mice
Set4	Chromosome	4204936..4206262	1327	4204936..4204983	<<<<<<	Overlaps: rfaH	-2.91734	0.0103012
Set4	Chromosome	805647..806583	937	805988..806119	>>>>>>	sucC	-2.91437	0.040305	Citrate cycle (TCA cycle) -!- Propanoate metabolism -!- C5-Branched dibasic acid metabolism -!- Reductive carboxylate cycle (CO2 fixation)	sucCD mutant shown to be attentuated in mice
Set4	Chromosome	3502621..3502731	111	3502621..3502731	>>>>>>	yrbH	-2.91311	0.0049781		Putative polysialic acid capsule expression protein
Set3	Chromosome	4238912..4240019	1108	4239298..4239483	>>>>>>	typA	-2.90873	0.0337929
Set8	Chromosome	3368314..3369833	1520	3369313..3369477	<<<<<<	tolC	-2.89913	0.039676
Set3	Chromosome	46971..47361	391	47265..47361	>>>>>>	nhaA	-2.89389	0.0278977		Na/H antiporter, E.coli mutant sensitive to lithium and sodium under alkaline conditions
Set8	Chromosome	3368314..3369833	1520	3369502..3369657	>>>>>>	tolC	-2.89202	0.039676
Set3	Chromosome	2783447..2783991	545	2783447..2783534	<<<<<<	srmB	-2.88974	0.129424
Set3	Chromosome	3160959..3161053	95	3160959..3161017	<<<<<<	ygdL	-2.87701	0.0524654
Set3	Chromosome	3556917..3557689	773	3557183..3557374	>>>>>>	Overlaps: tldD; Overlaps: yhdP	-2.87656	0.0552275
Set8	Chromosome	3299538..3300698	1161	3300350..3300605	>>>>>>	Overlaps: STM3121; STM3121	-2.87358	0.0734379
Set4	Chromosome	4806312..4807282	971	4806666..4806924	>>>>>>	STM4529; Overlaps: STM4529; Overlaps: yjiA	-2.86748	0.0180393
Set4	Chromosome	3288642..3289427	786	3288889..3289113	>>>>>>	yggH	-2.86313	0.00659797
Set1	Chromosome	4625130..4625570	441	4625246..4625377	>>>>>>	hfq	-2.85949	0.00873116		RNA chaperone, mutant shown to be attenuated in mice
Set4	Chromosome	4084382..4085310	929	4084898..4085048	<<<<<<	pstS	-2.84981	0.0551994	ABC transporters -!- Two-component system
Set5	Chromosome	4361148..4361347	200	4361228..4361347	>>>>>>	argC	-2.84797	0.000300185	Urea cycle and metabolism of amino groups
Set7	Chromosome	3921361..3921879	519	3921372..3921569	>>>>>>	yibP	-2.84126	0.094163
Set8	Plasmid 1	62089..62210	122	62119..62210	<<<<<<	spvR	-2.8408	0.039676		Plasmid regulator of virulence genes. Mutant previously shown to be attenuated in mice.
Set7	Chromosome	4630982..4632074	1093	4631161..4631421	<<<<<<	Overlaps: yjeB; yjeB	-2.83743	0.094163
Set1	Chromosome	2997618..2998539	922	2997742..2998035	<<<<<<	recA	-2.82053	0.00873116	Homologous recombination	Mutants shown to be attenuated in mice
Set4	Chromosome	3922217..3922413	197	3922217..3922264	<<<<<<	yigQ	-2.81855	0.0103012
Set8	Plasmid 1	79415..79919	505	79415..79544	>>>>>>	Intergenic: pefA-pefB	-2.80439	0.039676
Set1	Chromosome	814958..815042	85	814989..815042	<<<<<<	tolA	-2.80244	0.0102528		Mutant shown to be attenuated in mice and an effective live vaccine
Set5	Chromosome	3237381..3238967	1587	3238112..3238339	<<<<<<	visC	-2.79373	0.0076331		Putative oxidoreductase. Possible association with outer membrane vesicle formation?
Set4	Chromosome	75123..76908	1786	75999..76147	>>>>>>	carA	-2.79155	0.0414949	Pyrimidine metabolism -!- Glutamate metabolism	Mutant causes auxotrophy for arginine and pyrimidine
Set7	Chromosome	3038980..3040785	1806	3040576..3040785	>>>>>>	hilD	-2.78414	0.999787
Set5	Chromosome	4216090..4216638	549	4216092..4216341	>>>>>>	trkH	-2.78169	0.000747434		Potassium transport protein. Required for resistance to host antimicrobial peptides and virulence (sapJ)
Set6	Chromosome	614758..615247	490	614968..615126	>>>>>>	STM0557	-2.78134	0.041259
Set4	Chromosome	4202099..4202937	839	4202599..4202795	>>>>>>	tatB	-2.76403	0.0321252	Protein export
Set8	Chromosome	3969236..3970186	951	3969236..3969344	>>>>>>	yicJ	-2.75756	0.039927
Set3	Chromosome	4150859..4151264	406	4150884..4151082	>>>>>>	wecB	-2.75231	0.05051	Aminosugars metabolism
Set5	Chromosome	4138914..4139274	361	4139222..4139274	>>>>>>	ilvC	-2.73534	0.000303679	Valine, leucine and isoleucine biosynthesis -!- Pantothenate and CoA biosynthesis
Set5	Chromosome	3536016..3536384	369	3536161..3536358	>>>>>>	Intergenic: yhcM-yhcB; Overlaps: yhcB; yhcB	-2.72165	0.000379541
Set8	Plasmid 1	33672..34189	518	33672..33984	>>>>>>	Overlaps: finP; Intergenic: psiA-finP	-2.71956	0.039676
Set5	Chromosome	4312203..4312679	477	4312203..4312281	>>>>>>	tpiA	-2.70828	0.000300185	Glycolysis / Gluconeogenesis -!- Inositol metabolism -!- Fructose and mannose metabolism -!- Carbon fixation
Set5	Chromosome	2485549..2485798	250	2485549..2485675	<<<<<<	STM2377	-2.70564	0.000300185
Set7	Chromosome	3939588..3939845	258	3939612..3939744	<<<<<<	rfaQ	-2.69316	0.0551529	Lipopolysaccharide biosynthesis -!- Glycan structures - biosynthesis 2	LPS core biosynthesis
Set3	Chromosome	4363753..4364667	915	4363810..4363943	>>>>>>	argH	-2.68162	0.200899	Urea cycle and metabolism of amino groups -!- Alanine and aspartate metabolism -!- Arginine and proline metabolism
Set3	Chromosome	3860588..3860857	270	3860588..3860729	<<<<<<	Intergenic: STM3653-glyS	-2.67654	0.0613088
Set6	Chromosome	3625485..3626180	696	3625722..3625922	>>>>>>	yheO	-2.66994	0.0240934
Set5	Chromosome	2866590..2866732	143	2866590..2866633	<<<<<<	STM2708	-2.66762	0.000303679
Set2	Chromosome	1442067..1443408	1342	1443160..1443290	<<<<<<	sseC	-2.6661	0.0174338		SPI-2 secreted effector, required for virulence and proliferation in macrophages
Set7	Chromosome	3063079..3063381	303	3063079..3063335	>>>>>>	invE	-2.66531	0.711118
Set1	Plasmid 1	47940..48261	322	47940..48085	>>>>>>	parB	-2.64874	0.00873116		Previously shown to not be required for plasmid partitioning
Set7	Chromosome	2163061..2164351	1291	2163061..2163168	<<<<<<	rfbN	-2.64727	0.0627401	Fructose and mannose metabolism
Set4	Chromosome	4104066..4104305	240	4104066..4104222	<<<<<<	gidA	-2.64306	0.0103012		tRNA modification gene, E.coli mutants show growth defects when grown on glucose
Set5	Chromosome	3922217..3922413	197	3922217..3922264	<<<<<<	yigQ	-2.62861	0.000323592
Set5	Chromosome	609960..611100	1141	609960..610122	<<<<<<	fimZ	-2.62545	0.000868918	Two-component system	Some transposon mutants are attenuated, others are hypervirulent. FimZ null mutants show increased flagella and decreased fimbriae. Mutants also show increased hilE expression, and reduced hilA expression.
Set5	Chromosome	4059057..4059624	568	4059057..4059159	>>>>>>	Overlaps: STM3833	-2.61769	0.000303679
Set3	Chromosome	1225037..1225413	377	1225216..1225401	<<<<<<	rne	-2.60669	0.127197
Set3	Chromosome	2955731..2956011	281	2955930..2956011	>>>>>>	tctE	-2.60643	0.0583532	Two-component system
Set8	Chromosome	4299757..4302290	2534	4300507..4300660	<<<<<<	STM4068	-2.59462	0.0325052
Set8	Chromosome	3790182..3791004	823	3790791..3790934	<<<<<<	gor	-2.58831	0.0512074	Glutamate metabolism -!- Glutathione metabolism
Set4	Chromosome	2544574..2544935	362	2544860..2544935	>>>>>>	Overlaps: crr	-2.58432	0.00728269	Glycolysis / Gluconeogenesis -!- Starch and sucrose metabolism -!- Phosphotransferase system (PTS)
Set2	Chromosome	609960..611100	1141	609960..610122	<<<<<<	fimZ	-2.58362	0.0153029	Two-component system	Some transposon mutants are attenuated, others are hypervirulent. FimZ null mutants show increased flagella and decreased fimbriae. Mutants also show increased hilE expression, and reduced hilA expression.
Set6	Chromosome	4203525..4204828	1304	4203545..4203717	<<<<<<	tatC; Overlaps: yigW	-2.58223	0.0209798
Set3	Chromosome	3959560..3959664	105	3959563..3959664	<<<<<<	recG	-2.5809	0.0337929	Homologous recombination	DNA helicase, involved in recombination and repair. Mutant impaired in ability to replicate in eukaryotic cells
Set7	Chromosome	496856..497319	464	497035..497239	<<<<<<	cyoA	-2.566	0.0656912	Oxidative phosphorylation
Set6	Chromosome	3489121..3489340	220	3489198..3489340	>>>>>>	Intergenic: yhbY-greA	-2.56309	0.0280561
Set4	Chromosome	4261018..4261684	667	4261072..4261263	>>>>>>	Overlaps: yiiD - STM4030; STM4030	-2.55899	0.0089014
Set5	Chromosome	3680430..3681149	720	3680430..3680476	<<<<<<	envZ	-2.55865	0.000497966	Two-component system	Sensor kinase of OmpR-EnvZ two component system. Mutants show reduced expression of SPI-2 genes
Set1	Chromosome	609960..611100	1141	609960..610122	<<<<<<	fimZ	-2.54886	0.0102565	Two-component system	Some transposon mutants are attenuated, others are hypervirulent. FimZ null mutants show increased flagella and decreased fimbriae. Mutants also show increased hilE expression, and reduced hilA expression.
Set7	Chromosome	4780078..4780747	670	4780640..4780747	>>>>>>	STM4506	-2.54812	0.999787
Set1	Chromosome	759792..760374	583	759792..759969	>>>>>>	pgm	-2.54361	0.0291305	Glycolysis / Gluconeogenesis -!- Pentose phosphate pathway -!- Galactose metabolism -!- Starch and sucrose metabolism -!- Streptomycin biosynthesis
Set5	Chromosome	798341..798531	191	798341..798441	>>>>>>	sdhA	-2.53333	0.000303679	Citrate cycle (TCA cycle) -!- Oxidative phosphorylation -!- Benzoate degradation via CoA ligation -!- Butanoate metabolism -!- Reductive carboxylate cycle (CO2 fixation)	Succinate dehydrogenase, flavoprotein subunit
Set5	Chromosome	4161073..4161199	127	4161136..4161199	>>>>>>	yifK	-2.5235	0.000303679		Possible artefact due to incomplete digest?
Set7	Chromosome	3059641..3061200	1560	3060772..3060838	>>>>>>	invB	-2.52005	0.441766
Set4	Chromosome	185750..186786	1037	186661..186786	>>>>>>	acnB	-2.51407	0.0214	Citrate cycle (TCA cycle) -!- Glyoxylate and dicarboxylate metabolism -!- Reductive carboxylate cycle (CO2 fixation)	Aconitate hydratase 2. Mutant shows reduced motility and impaired binding to macrophage-like cells
Set8	Chromosome	1765404..1766727	1324	1766148..1766292	<<<<<<	cysB; Overlaps: cysB	-2.50501	0.039676
Set2	Chromosome	1436266..1436507	242	1436266..1436364	>>>>>>	ssrA	-2.50159	0.017294	Glycolysis / Gluconeogenesis -!- Purine metabolism -!- Pyruvate metabolism -!- Carbon fixation	Part of SPI-2 encoded two component regulator, required for transcription of SPI-2 genes in intracellular environment
Set3	Chromosome	1830097..1830663	567	1830097..1830202	>>>>>>	Overlaps: hemK - prfA	-2.4988	0.0654783
Set7	Chromosome	3043206..3044695	1490	3043653..3043810	<<<<<<	hilA	-2.49025	0.117176
Set6	Chromosome	3041153..3042337	1185	3041153..3041275	<<<<<<	hilD	-2.46739	0.0416028
Set5	Chromosome	1450801..1451044	244	1450952..1451044	<<<<<<	ssaV	-2.46673	0.000323592	Type III secretion system	SPI-2 TTSS apparatus protein. Mutants shown to be attenuated in mice
Set5	Chromosome	187060..187331	272	187238..187331	>>>>>>	acnB	-2.46429	0.00216231	Citrate cycle (TCA cycle) -!- Glyoxylate and dicarboxylate metabolism -!- Reductive carboxylate cycle (CO2 fixation)	Aconitate hydratase 2. Mutant shows reduced motility and impaired binding to macrophage-like cells
Set3	Chromosome	2093361..2093477	117	2093377..2093477	>>>>>>	yeeO	-2.46284	0.0385797		Possible artefact due to incomplete digest?
Set3	Chromosome	2194208..2194414	207	2194315..2194414	<<<<<<	wcaC	-2.46072	0.0533927
Set2	Chromosome	796952..797823	872	797081..797263	>>>>>>	Intergenic: STM0731-sdhC	-2.45719	0.0321344
Set3	Chromosome	1640734..1641100	367	1640989..1641100	<<<<<<	srfC	-2.45324	0.0414723
Set5	Chromosome	4760674..4760805	132	4760720..4760805	>>>>>>	STM4492	-2.44562	0.000534871
Set4	Chromosome	2725006..2725547	542	2725187..2725349	>>>>>>	lepA	-2.44192	0.0310153
Set4	Chromosome	4656124..4656290	167	4656175..4656290	<<<<<<	cycA	-2.4414	0.00980814
Set6	Chromosome	2799514..2799652	139	2799514..2799630	<<<<<<	Intergenic: STM2655-clpB	-2.43665	0.0202071
Set3	Chromosome	1829589..1829976	388	1829835..1829976	>>>>>>	hemK	-2.4343	0.0633654
Set8	Chromosome	1937542..1938260	719	1937634..1937787	>>>>>>	zwf	-2.43311	0.0446632	Pentose phosphate pathway -!- Glutathione metabolism
Set5	Chromosome	4240282..4240471	190	4240366..4240471	>>>>>>	typA	-2.43118	0.000426723
Set4	Chromosome	4324441..4325582	1142	4324441..4324587	>>>>>>	cytR	-2.42822	0.0089014
Set7	Plasmid 1	65637..66431	795	66227..66360	<<<<<<	spvC	-2.42727	0.116398		Plasmid-borne virulence gene. Mutant shown to be attenuated in mice.
Set3	Plasmid 1	61155..61599	445	61155..61266	<<<<<<	Intergenic: spvR-PSLT042	-2.4197	0.0733133
Set5	Chromosome	1945734..1946381	648	1945734..1945870	<<<<<<	Overlaps: znuC - znuB; znuB	-2.41815	0.00121741		znuA mutant shown to be attenuated in mice
Set2	Chromosome	4169730..4170070	341	4169945..4170070	>>>>>>	cyaA	-2.41406	0.0173344	Purine metabolism
Set7	Chromosome	620779..620945	167	620779..620901	>>>>>>	STM0564	-2.39528	0.179765
Set6	Chromosome	1683598..1684006	409	1683651..1683812	>>>>>>	Intergenic: STM1636-STM1637; Overlaps: STM1637; STM1637	-2.39239	0.0135261
Set4	Chromosome	3344367..3344976	610	3344380..3344523	>>>>>>	yqhC	-2.38918	0.0450542
Set5	Chromosome	3580782..3581189	408	3581058..3581189	>>>>>>	STM3388	-2.37849	0.000379541
Set5	Chromosome	3258337..3258591	255	3258511..3258591	>>>>>>	tktA	-2.36948	0.000411444	Pentose phosphate pathway -!- Carbon fixation
Set6	Chromosome	354238..354702	465	354342..354577	>>>>>>	yafH; Overlaps: yafH	-2.36218	0.0213901	Fatty acid metabolism
Set6	Plasmid 1	62089..62210	122	62119..62210	<<<<<<	spvR	-2.35725	0.0300621		Plasmid regulator of virulence genes. Mutant previously shown to be attenuated in mice.
Set3	Chromosome	4400820..4401298	479	4401165..4401298	>>>>>>	Overlaps: thiF - thiE	-2.35635	0.0451804
Set3	Chromosome	3508230..3508671	442	3508463..3508575	>>>>>>	yhbJ	-2.35431	0.0373656
Set6	Chromosome	3686095..3686534	440	3686391..3686534	>>>>>>	feoB	-2.34283	0.0189915
Set4	Chromosome	4148221..4149277	1057	4148692..4148977	>>>>>>	rfe	-2.33781	0.0103012
Set7	Chromosome	3223707..3224141	435	3223765..3223828	>>>>>>	recJ	-2.33752	0.0856666	Base excision repair -!- Mismatch repair -!- Homologous recombination
Set5	Chromosome	2708689..2709239	551	2708713..2708855	<<<<<<	purG	-2.33653	0.000442532	Purine metabolism	Mutants shown to be attenuated in mice
Set4	Chromosome	3165272..3165406	135	3165272..3165406	<<<<<<	argA	-2.33525	0.0103012	Urea cycle and metabolism of amino groups
Set6	Chromosome	1341964..1342079	116	1342018..1342079	>>>>>>	astD	-2.3267	0.0189512	Arginine and proline metabolism
Set3	Plasmid 1	71692..71760	69	71692..71743	<<<<<<	rsdB	-2.31988	0.0613088		Plasmid resolvase
Set6	Plasmid 1	26909..27378	470	27038..27184	>>>>>>	trbD	-2.31899	0.0214161
Set8	Chromosome	3233530..3234046	517	3233920..3234046	>>>>>>	gcvP	-2.3129	0.039676	Glycine, serine and threonine metabolism
Set6	Chromosome	3465037..3465499	463	3465170..3465444	>>>>>>	STM3278; Overlaps: STM3278	-2.31097	0.0246451
Set5	Chromosome	4191506..4191686	181	4191506..4191605	<<<<<<	metE	-2.30999	0.000927891	Methionine metabolism
Set5	Chromosome	1838486..1839110	625	1838737..1838984	>>>>>>	ychF	-2.3051	0.000412036		Predicted to encode small GTP-binding protein. Transposon mutant sensitive to low pH.
Set1	Chromosome	2425468..2425585	118	2425468..2425532	<<<<<<	nuoL	-2.29178	0.0123117	Ubiquinone biosynthesis -!- Oxidative phosphorylation	NADH dehydrogenase I chain L. Mutants in complex I show reduced virulence (pers. comm. in reference)
Set6	Chromosome	3790182..3791004	823	3790182..3790250	<<<<<<	gor	-2.28125	0.0214161	Glutamate metabolism -!- Glutathione metabolism
Set5	Chromosome	253143..253348	206	253143..253249	<<<<<<	map	-2.27942	0.000463734
Set5	Chromosome	2472801..2472963	163	2472907..2472963	>>>>>>	purF	-2.27673	0.000419909	Purine metabolism -!- Glutamate metabolism	Mutants shown to be attenuated in mice
Set7	Chromosome	3947865..3948103	239	3947865..3948103	>>>>>>	Overlaps: pyrE; Overlaps: rph; rph	-2.27277	0.999787
Set6	Chromosome	1602492..1603503	1012	1602632..1602770	>>>>>>	Overlaps: sfcA; sfcA	-2.2546	0.0548647	Pyruvate metabolism
Set8	Chromosome	1204678..1205041	364	1204678..1204783	<<<<<<	pyrC	-2.2496	0.418737	Pyrimidine metabolism	Dihydroorotase
Set4	Chromosome	954265..954567	303	954432..954567	>>>>>>	STM0884	-2.24926	0.0103012	Ascorbate and aldarate metabolism -!- Phosphotransferase system (PTS)
Set4	Chromosome	2964636..2964795	160	2964636..2964795	>>>>>>	gabT	-2.24552	0.0103357	Glutamate metabolism -!- Alanine and aspartate metabolism -!- Valine, leucine and isoleucine degradation -!- beta-Alanine metabolism -!- Propanoate metabolism -!- Butanoate metabolism
Set6	Chromosome	3935599..3936175	577	3935912..3936030	<<<<<<	rfaB	-2.24077	0.015985	Lipopolysaccharide biosynthesis -!- Glycan structures - biosynthesis 2	LPS core biosynthesis galactosyltransferase
Set8	Chromosome	497320..498233	914	497320..497432	<<<<<<	cyoA	-2.23945	0.039676	Oxidative phosphorylation
Set5	Chromosome	2987550..2987713	164	2987550..2987713	<<<<<<	STM2816	-2.23622	0.000483733
Set1	Chromosome	988763..989612	850	989009..989248	<<<<<<	cydC	-2.23446	0.010331	ABC transporters
Set4	Chromosome	4605302..4605981	680	4605444..4605526	>>>>>>	frdA	-2.2325	0.0109867	Citrate cycle (TCA cycle) -!- Oxidative phosphorylation -!- Benzoate degradation via CoA ligation -!- Butanoate metabolism -!- Reductive carboxylate cycle (CO2 fixation) -!- Two-component system
Set2	Chromosome	4100589..4101198	610	4101100..4101198	<<<<<<	atpB	-2.21686	0.0165551	Oxidative phosphorylation
Set3	Chromosome	1893233..1893492	260	1893233..1893362	>>>>>>	Overlaps: cspC - yobF	-2.21405	0.0446519
Set3	Chromosome	4169179..4169729	551	4169179..4169273	<<<<<<	cyaA	-2.20672	0.0830645	Purine metabolism
Set1	Chromosome	1436266..1436507	242	1436343..1436479	<<<<<<	ssrA; Overlaps: ssrA	-2.20565	0.0120486	Glycolysis / Gluconeogenesis -!- Purine metabolism -!- Pyruvate metabolism -!- Carbon fixation	Part of SPI-2 encoded two component regulator, required for transcription of SPI-2 genes in intracellular environment
Set6	Chromosome	3036873..3038122	1250	3037476..3037650	<<<<<<	STM2870; prgK	-2.18359	0.0202071	Type III secretion system
Set5	Chromosome	3867659..3867845	187	3867659..3867845	>>>>>>	Intergenic: xylB-xylA	-2.17903	0.000747434
Set7	Chromosome	1011243..1011629	387	1011243..1011390	<<<<<<	STM0972	-2.17618	0.165523
Set5	Chromosome	2981235..2981489	255	2981423..2981489	>>>>>>	proX	-2.17177	0.000463734	ABC transporters
Set7	Chromosome	2923981..2925889	1909	2925664..2925889	>>>>>>	STM2761	-2.16606	0.999787
Set4	Chromosome	3556917..3557689	773	3557571..3557689	<<<<<<	yhdP	-2.15115	0.054088
Set8	Chromosome	3595697..3597179	1483	3596363..3596634	<<<<<<	yrdD	-2.11974	0.0375796
Set2	Chromosome	4422243..4422609	367	4422243..4422347	>>>>>>	metA	-2.11896	0.017294	Methionine metabolism -!- Sulfur metabolism
Set7	Chromosome	4180897..4181267	371	4181213..4181267	>>>>>>	yigG	-2.11682	0.371186
Set8	Chromosome	1044862..1044979	118	1044862..1044920	>>>>>>	Overlaps: ycbL	-2.1147	0.039676
Set1	Chromosome	3225347..3225782	436	3225412..3225568	>>>>>>	xerD	-2.09709	0.0162074
Set3	Chromosome	3716008..3716091	84	3716008..3716060	<<<<<<	Intergenic: STM3529-STM3531	-2.0878	0.0446519
Set3	Chromosome	4294726..4295018	293	4294907..4295018	>>>>>>	Overlaps: sbp	-2.08756	0.0518295	ABC transporters
Set5	Chromosome	77696..77861	166	77696..77853	<<<<<<	carB	-2.08533	0.000693268	Pyrimidine metabolism -!- Glutamate metabolism	Mutants fail to induce aggregation of host endosomal compartments into lgp-tubules due to multiple auxotrophy
Set8	Chromosome	4108714..4109270	557	4109111..4109270	>>>>>>	yieN	-2.07809	0.039676
Set7	Chromosome	4407525..4408164	640	4407810..4407990	<<<<<<	Overlaps: yjaG; Intergenic: yjaG-hupA	-2.07802	0.356786
Set5	Chromosome	1838486..1839110	625	1838489..1838809	<<<<<<	pth; Overlaps: pth; Overlaps: ychF; ychF	-2.07752	0.000504573		Insertion likely to be within ychF - predicted to encode small GTP-binding protein. Transposon mutant sensitive to low pH.
Set6	Plasmid 1	35013..35316	304	35013..35084	<<<<<<	Intergenic: psiA-finP	-2.07744	0.0202071
Set7	Chromosome	511566..511893	328	511566..511704	<<<<<<	ybaX	-2.07579	0.133768
Set5	Chromosome	3127344..3129309	1966	3129229..3129309	>>>>>>	barA	-2.04842	0.00366991	Two-component system
Set5	Chromosome	3678701..3678834	134	3678701..3678778	<<<<<<	pckA	-2.04513	0.000570481	Citrate cycle (TCA cycle) -!- Pyruvate metabolism -!- Carbon fixation	Probably artefact due to incomplete digest of input
Set1	Chromosome	391050..391558	509	391050..391144	<<<<<<	STM0347	-2.04366	0.0096632
Set4	Plasmid 1	28384..28969	586	28619..28969	<<<<<<	traB	-2.04344	0.0340557
Set1	Chromosome	138318..139196	879	138697..138900	>>>>>>	fruR	-2.04214	0.0102528
Set5	Chromosome	3287725..3287951	227	3287725..3287832	<<<<<<	yggN	-2.03323	0.000547583
Set6	Chromosome	3042727..3043027	301	3042845..3042991	<<<<<<	hilA	-2.02517	0.0290758
Set7	Chromosome	3956353..3957390	1038	3957236..3957390	>>>>>>	spoT	-2.02343	0.418728	Purine metabolism
Set7	Chromosome	3297387..3297826	440	3297646..3297746	<<<<<<	STM3118	-2.01964	0.940847
Set4	Chromosome	2083001..2083835	835	2083379..2083522	<<<<<<	STM2006	-2.01506	0.0265528
Set5	Chromosome	3867659..3867845	187	3867659..3867845	<<<<<<	Intergenic: xylB-xylA	-2.01147	0.000815943
Set5	Chromosome	3600210..3600481	272	3600210..3600429	<<<<<<	sun	-2.01133	0.00530358
Set4	Chromosome	2210611..2210780	170	2210716..2210780	<<<<<<	yegD	-2.01131	0.0134907
Set4	Chromosome	4485112..4486210	1099	4485183..4485445	>>>>>>	Intergenic: STM4242-yjbN; yjbN	-2.01036	0.0551994
Set1	Chromosome	4422243..4422609	367	4422243..4422347	>>>>>>	metA	-2.0098	0.0102528	Methionine metabolism -!- Sulfur metabolism
Set8	Chromosome	4132541..4133235	695	4133101..4133235	>>>>>>	ilvE	-2.00605	0.0419029	Valine, leucine and isoleucine degradation -!- Valine, leucine and isoleucine biosynthesis -!- Pantothenate and CoA biosynthesis
Set5	Chromosome	4644040..4644830	791	4644274..4644421	>>>>>>	Overlaps: yjfQ; Overlaps: yjfR	-1.99867	0.000613479	Ascorbate and aldarate metabolism
Set7	Chromosome	3686739..3686871	133	3686739..3686871	<<<<<<	feoB	-1.99504	0.332204
Set4	Chromosome	3942881..3943435	555	3942881..3942959	>>>>>>	mutM	-1.99177	0.125285	Base excision repair
Set3	Chromosome	1897638..1898991	1354	1898831..1898991	>>>>>>	prc	-1.98854	0.0614988		Periplasmic protease. Mutants shown to be unable to survive in macrophages
Set1	Chromosome	3920617..3921237	621	3920977..3921237	>>>>>>	yibP	-1.97938	0.0312781
Set1	Chromosome	3466160..3466301	142	3466160..3466301	<<<<<<	mtr	-1.9654	0.177647
Set5	Chromosome	3193057..3193450	394	3193295..3193450	>>>>>>	STM3012	-1.96219	0.000613523
Set8	Chromosome	3975460..3976245	786	3976014..3976245	>>>>>>	Intergenic: rmbA-misL; Overlaps: misL; misL	-1.96075	0.039676
Set8	Chromosome	3937898..3939587	1690	3938064..3938269	>>>>>>	rfaG	-1.95941	0.039676	Lipopolysaccharide biosynthesis -!- Glycan structures - biosynthesis 2	Mutants show LPS core defects and are attenuated in mice
Set8	Chromosome	1175246..1175908	663	1175708..1175882	<<<<<<	Intergenic: STM1129-STM1130; STM1130	-1.95903	0.135172
Set4	Chromosome	4062791..4063102	312	4062791..4062968	>>>>>>	recF	-1.95674	0.14264	Homologous recombination
Set8	Chromosome	3813459..3814600	1142	3813602..3813817	>>>>>>	yhjK	-1.95668	0.153103
Set1	Chromosome	2427172..2427333	162	2427187..2427333	<<<<<<	Overlaps: nuoL - nuoK	-1.95211	0.0133911
Set4	Chromosome	45221..46019	799	45221..45314	>>>>>>	STM0038	-1.94316	0.088477
Set5	Chromosome	4364730..4365251	522	4364983..4365251	>>>>>>	oxyR	-1.94187	0.000874453
Set6	Chromosome	2161649..2161994	346	2161746..2161915	<<<<<<	rfbM	-1.94175	0.0214161	Fructose and mannose metabolism	Mannose-1-phosphate guanylyltransferase. E.coli mutant defective in O-antigen and capsular polysaccharide biosynthesis
Set5	Chromosome	3675208..3675478	271	3675379..3675478	>>>>>>	yrfI	-1.94152	0.000683861
Set7	Chromosome	4270922..4273075	2154	4271128..4271281	>>>>>>	STM4039	-1.93016	0.179765
Set3	Chromosome	1773054..1773292	239	1773054..1773131	>>>>>>	yciL	-1.92768	0.0613088
Set4	Chromosome	3628799..3629641	843	3628801..3629033	>>>>>>	kefB	-1.92204	0.0943862
Set5	Chromosome	4173401..4173595	195	4173401..4173527	<<<<<<	Intergenic: STM3944-yifL	-1.91875	0.00271292
Set6	Chromosome	494947..495055	109	494965..495055	>>>>>>	cyoB	-1.91709	0.0214161	Oxidative phosphorylation
Set4	Chromosome	4223201..4225758	2558	4224825..4224993	>>>>>>	yihE	-1.91671	0.0705853
Set7	Chromosome	4370715..4371572	858	4371100..4371297	>>>>>>	btuB	-1.91538	0.178139
Set5	Chromosome	1812931..1812987	57	1812940..1812987	>>>>>>	narI	-1.91494	0.000683861	Nitrogen metabolism -!- Two-component system	Possibly artefact due to incomplete digest of input
Set4	Chromosome	1053584..1054637	1054	1054431..1054613	<<<<<<	pncB; Overlaps: pncB	-1.91322	0.036446	Nicotinate and nicotinamide metabolism
Set6	Chromosome	345699..346532	834	345942..346096	<<<<<<	safD; Overlaps: safD	-1.91283	0.0202071
Set8	Chromosome	3850082..3850734	653	3850515..3850734	>>>>>>	Intergenic: yhjY-tag; Overlaps: tag	-1.90393	0.105735
Set7	Chromosome	3969236..3970186	951	3969579..3969665	>>>>>>	Overlaps: yicJ; Intergenic: yicJ-STM3752	-1.90326	0.999787
Set7	Chromosome	3499645..3501480	1836	3500882..3501030	>>>>>>	yrbF	-1.89181	0.303451	ABC transporters
Set4	Chromosome	3780148..3780366	219	3780148..3780348	>>>>>>	pitA	-1.88805	0.0168363
Set8	Chromosome	2406022..2406623	602	2406113..2406322	<<<<<<	STM2300	-1.88435	0.039676
Set6	Chromosome	777563..777971	409	777688..777861	>>>>>>	ybgI	-1.88024	0.0213901
Set8	Chromosome	3688715..3689505	791	3689183..3689337	>>>>>>	STM3508	-1.87794	0.0791004
Set8	Chromosome	2838021..2838994	974	2838021..2838241	<<<<<<	smpB; Intergenic: smpB-STM2690	-1.8722	0.039676
Set7	Chromosome	4002987..4003344	358	4002987..4003068	<<<<<<	STM3781	-1.87144	0.212775
Set7	Chromosome	4771542..4772012	471	4771750..4771987	>>>>>>	STM4497; Overlaps: STM4497 - STM4498; STM4498	-1.86747	0.999787
Set5	Chromosome	4507260..4507529	270	4507265..4507335	<<<<<<	STM4261	-1.86672	0.000783302
Set5	Chromosome	1888796..1889205	410	1888796..1888887	>>>>>>	Overlaps: STM1833	-1.86041	0.000828738
Set4	Chromosome	4196670..4196749	80	4196670..4196749	<<<<<<	udp	-1.85352	0.17354	Pyrimidine metabolism -!- Drug metabolism - other enzymes
Set7	Chromosome	3036873..3038122	1250	3037850..3038033	>>>>>>	prgK	-1.85162	0.201191	Type III secretion system
Set1	Chromosome	3916592..3917304	713	3916866..3916971	<<<<<<	gpsA	-1.84793	0.157092	Glycerophospholipid metabolism
Set8	Chromosome	3222197..3223706	1510	3222867..3223077	>>>>>>	recJ	-1.84486	0.039676	Base excision repair -!- Mismatch repair -!- Homologous recombination
Set3	Chromosome	3745334..3746006	673	3745520..3745653	>>>>>>	ugpC	-1.84117	0.126445	ABC transporters
Set4	Chromosome	588998..590292	1295	590155..590292	<<<<<<	allD	-1.83953	0.0180393	Purine metabolism
Set8	Chromosome	689672..690494	823	689757..690015	<<<<<<	dpiA; dcuC	-1.83715	0.0679108
Set2	Chromosome	4102955..4103844	890	4103682..4103844	<<<<<<	gidA	-1.8259	0.0200993		tRNA modification gene, E.coli mutants show growth defects when grown on glucose
Set7	Chromosome	2159462..2159800	339	2159462..2159674	<<<<<<	rfbP	-1.82546	0.999787
Set6	Chromosome	4243502..4243635	134	4243548..4243635	>>>>>>	STM4013	-1.82231	0.0398987
Set7	Chromosome	4591753..4591967	215	4591793..4591967	>>>>>>	aspA	-1.82112	0.418245	Alanine and aspartate metabolism -!- Nitrogen metabolism
Set5	Chromosome	3508966..3509473	508	3508966..3509034	<<<<<<	yhbJ	-1.81811	0.000783302
Set8	Chromosome	4773650..4774352	703	4773650..4773806	<<<<<<	yeeN	-1.80898	0.361759
Set8	Chromosome	4622760..4622860	101	4622760..4622834	<<<<<<	mutL	-1.80764	0.039676	Mismatch repair
Set7	Chromosome	3064827..3065282	456	3064827..3064883	<<<<<<	invG	-1.80529	0.999787	Type III secretion system
Set6	Chromosome	1498580..1498926	347	1498580..1498810	<<<<<<	manA	-1.8047	0.0351837	Fructose and mannose metabolism
Set6	Chromosome	1904336..1904765	430	1904553..1904765	>>>>>>	STM1849	-1.79925	0.0202071
Set4	Chromosome	432429..433380	952	432854..433075	<<<<<<	yaiZ; Overlaps: yaiZ; Overlaps: ddlA	-1.79585	0.084467	D-Alanine metabolism -!- Peptidoglycan biosynthesis
Set4	Chromosome	405507..407542	2036	407429..407542	<<<<<<	res	-1.78853	0.131695
Set3	Chromosome	3499645..3501480	1836	3499855..3500055	<<<<<<	yrbE	-1.78376	0.0678176	ABC transporters
Set1	Chromosome	991203..991830	628	991203..991387	<<<<<<	cydD	-1.7836	0.0102528	ABC transporters
Set6	Chromosome	2000293..2000928	636	2000467..2000723	<<<<<<	yedO; Overlaps: yedO; Intergenic: yedO-fliY	-1.77863	0.125132
Set4	Chromosome	4110056..4110689	634	4110205..4110363	>>>>>>	yieN	-1.77524	0.0295605
Set3	Chromosome	3910920..3911804	885	3910920..3911039	>>>>>>	yibK	-1.77418	0.0524654
Set8	Chromosome	3939846..3941164	1319	3940014..3940117	<<<<<<	rfaQ	-1.77399	0.0487133	Lipopolysaccharide biosynthesis -!- Glycan structures - biosynthesis 2	LPS core biosynthesis
Set1	Plasmid 1	90768..91009	242	90768..90878	>>>>>>	Intergenic: repA-PSLT007	-1.77078	0.0118681
Set5	Chromosome	4008470..4008756	287	4008470..4008523	<<<<<<	uhpT	-1.76939	0.000874453	Two-component system
Set2	Plasmid 1	65377..65636	260	65426..65598	>>>>>>	spvB	-1.76599	0.0262692		Plasmid-borne virulence gene. S.dublin mutant shown to be attenuated in mice.
Set7	Plasmid 1	85376..85555	180	85376..85447	>>>>>>	Intergenic: pefI-orf6	-1.76318	0.261122
Set7	Chromosome	4184457..4185034	578	4184457..4184604	<<<<<<	recQ	-1.76281	0.332204
Set8	Chromosome	3970187..3970745	559	3970187..3970266	>>>>>>	Intergenic: yicJ-STM3752	-1.76274	0.039676
Set4	Chromosome	3961922..3962186	265	3961922..3962137	<<<<<<	gltS	-1.76214	0.0413661
Set4	Chromosome	3994727..3995851	1125	3994879..3995127	>>>>>>	STM3773	-1.76199	0.020801
Set7	Plasmid 1	41580..42334	755	41580..41748	>>>>>>	PSLT062; Overlaps: PSLT062; Intergenic: PSLT061-PSLT062	-1.75911	0.999787
Set1	Chromosome	3578806..3579180	375	3578806..3578973	>>>>>>	yhdJ; Overlaps: yhdJ	-1.7584	0.0107828
Set2	Chromosome	2419644..2419888	245	2419644..2419755	>>>>>>	yfbK	-1.75503	0.0199677
Set4	Chromosome	4703619..4704648	1030	4704378..4704538	<<<<<<	Intergenic: cybC-STM4440; Overlaps: STM4440	-1.7524	0.158087
Set8	Chromosome	4623596..4624443	848	4623936..4624219	>>>>>>	mutL; miaA	-1.7506	0.039676
Set5	Chromosome	4238912..4240019	1108	4238912..4239077	<<<<<<	typA	-1.74891	0.000842406
Set4	Chromosome	1417276..1418166	891	1417276..1417402	<<<<<<	pykF	-1.74399	0.0286173	Glycolysis / Gluconeogenesis -!- Purine metabolism -!- Pyruvate metabolism -!- Carbon fixation
Set5	Chromosome	960703..960891	189	960703..960767	>>>>>>	artP	-1.74057	0.000842406	ABC transporters
Set7	Plasmid 1	67449..68261	813	67589..67786	>>>>>>	Intergenic: PSLT036-spvD; Overlaps: PSLT036; PSLT036	-1.73866	0.317369
Set7	Plasmid 1	51293..52607	1315	52484..52607	>>>>>>	Overlaps: PSLT050	-1.73779	0.999787
Set5	Chromosome	3558971..3559654	684	3558971..3559079	<<<<<<	yhdP	-1.73302	0.00121741
Set4	Chromosome	3925708..3927879	2172	3925778..3926019	>>>>>>	kbl	-1.73269	0.0472092	Glycine, serine and threonine metabolism
Set5	Chromosome	3690688..3690771	84	3690688..3690771	<<<<<<	yhgH	-1.7316	0.00149075
Set6	Chromosome	3377617..3378048	432	3377617..3377763	>>>>>>	Overlaps: STM3193 - STM3194; Overlaps: STM3194	-1.72944	0.124001
Set3	Chromosome	4110056..4110689	634	4110511..4110689	>>>>>>	Overlaps: yieN; Intergenic: yieN-kup	-1.72785	0.283744
Set4	Chromosome	3492574..3493194	621	3492915..3493039	>>>>>>	Intergenic: yhbZ-rpmA	-1.71887	0.144616
Set2	Chromosome	3867659..3867845	187	3867659..3867845	>>>>>>	Intergenic: xylB-xylA	-1.7127	0.0197485
Set2	Chromosome	3802874..3803414	541	3803223..3803414	<<<<<<	yhjD	-1.70542	0.0197485
Set1	Chromosome	2419644..2419888	245	2419644..2419755	>>>>>>	yfbK	-1.70246	0.0107828
Set8	Chromosome	4236041..4237050	1010	4236490..4236645	<<<<<<	glnL	-1.70149	0.039676	Two-component system
Set7	Plasmid 1	91648..92623	976	91648..91879	<<<<<<	repA	-1.70127	0.940847
Set8	Chromosome	17508..18793	1286	18031..18130	<<<<<<	STM0018	-1.68934	0.039676
Set4	Chromosome	3493206..3493410	205	3493206..3493272	<<<<<<	Intergenic: yhbZ-rpmA	-1.68785	0.0585686
Set7	Chromosome	3038980..3040785	1806	3039943..3040019	<<<<<<	prgH	-1.68756	0.289762
Set1	Chromosome	3916592..3917304	713	3916788..3916971	>>>>>>	gpsA	-1.68668	0.0186787	Glycerophospholipid metabolism
Set4	Chromosome	3966457..3967628	1172	3966611..3966866	>>>>>>	yicI	-1.68654	0.109647
Set4	Chromosome	2759606..2760386	781	2760271..2760386	<<<<<<	Overlaps: STM2616	-1.68317	0.0590289
Set7	Chromosome	4044052..4044749	698	4044209..4044472	<<<<<<	torA	-1.681	0.733911	Two-component system
Set6	Chromosome	4687569..4688115	547	4687887..4688115	>>>>>>	STM4424	-1.66919	0.0353137
Set6	Chromosome	1713726..1713966	241	1713726..1713902	<<<<<<	ynaI	-1.6669	0.105016
Set6	Chromosome	4067025..4067893	869	4067388..4067560	<<<<<<	rnpA; STM3841	-1.66391	0.03469
Set5	Chromosome	3188258..3188304	47	3188258..3188304	>>>>>>	ygeD	-1.66341	0.00123035
Set2	Chromosome	3578806..3579180	375	3578806..3578973	>>>>>>	yhdJ; Overlaps: yhdJ	-1.66298	0.0197903
Set7	Chromosome	450145..450845	701	450359..450443	>>>>>>	phoB	-1.65803	0.999787	Two-component system
Set1	Chromosome	2917773..2917961	189	2917773..2917897	<<<<<<	STM2757	-1.65406	0.0109893	Glycolysis / Gluconeogenesis -!- Pentose phosphate pathway -!- Starch and sucrose metabolism
Set8	Chromosome	4606236..4606452	217	4606236..4606386	<<<<<<	Overlaps: frdA	-1.65398	0.0606509	Citrate cycle (TCA cycle) -!- Oxidative phosphorylation -!- Benzoate degradation via CoA ligation -!- Butanoate metabolism -!- Reductive carboxylate cycle (CO2 fixation) -!- Two-component system
Set4	Chromosome	3048722..3049378	657	3049332..3049378	<<<<<<	Overlaps: sipA - sipD; sipD	-1.65232	0.144029
Set3	Chromosome	1568021..1568407	387	1568324..1568407	>>>>>>	STM1537	-1.64911	0.138575
Set6	Chromosome	4849662..4849882	221	4849814..4849882	>>>>>>	stjC	-1.64867	0.034187
Set1	Chromosome	4243903..4245239	1337	4243903..4243975	<<<<<<	STM4013	-1.64833	0.0109893
Set4	Chromosome	542183..543255	1073	542420..542603	<<<<<<	ybaB	-1.64769	0.0969722
Set6	Chromosome	2574244..2574358	115	2574244..2574358	<<<<<<	Overlaps: eutD - eutT	-1.64762	0.0784719
Set8	Chromosome	3051742..3053569	1828	3053057..3053214	<<<<<<	sipB	-1.64646	0.354957
Set8	Chromosome	3041153..3042337	1185	3041153..3041275	>>>>>>	hilD	-1.64488	0.172035
Set2	Chromosome	805397..805646	250	805486..805646	>>>>>>	sucC	-1.64112	0.051531	Citrate cycle (TCA cycle) -!- Propanoate metabolism -!- C5-Branched dibasic acid metabolism -!- Reductive carboxylate cycle (CO2 fixation)	sucCD mutant shown to be attentuated in mice
Set3	Chromosome	3499645..3501480	1836	3500603..3500767	>>>>>>	yrbF	-1.63931	0.0571351	ABC transporters
Set6	Chromosome	4319355..4319663	309	4319593..4319663	>>>>>>	menA	-1.63794	0.0272769	Ubiquinone biosynthesis
Set6	Chromosome	3772523..3772828	306	3772523..3772578	<<<<<<	Overlaps: acpT	-1.63696	0.0214161
Set5	Chromosome	2419644..2419888	245	2419644..2419755	>>>>>>	yfbK	-1.63586	0.00371532
Set8	Plasmid 1	59266..59968	703	59266..59379	<<<<<<	PSLT043	-1.63371	0.067934
Set4	Chromosome	959834..959883	50	959834..959883	<<<<<<	artI	-1.63317	0.114069	ABC transporters
Set3	Chromosome	3919151..3920051	901	3919914..3920051	>>>>>>	pmgI	-1.6313	0.0613088	Glycolysis / Gluconeogenesis
Set3	Chromosome	4185035..4185622	588	4185127..4185261	<<<<<<	recQ	-1.62896	0.299513
Set7	Chromosome	3041153..3042337	1185	3041376..3041628	<<<<<<	Intergenic: hilD-hilA	-1.62828	0.999787
Set4	Chromosome	2158111..2158245	135	2158111..2158245	<<<<<<	gnd	-1.62716	0.18587	Pentose phosphate pathway -!- Glutathione metabolism
Set1	Chromosome	295880..296642	763	296563..296642	>>>>>>	yafC	-1.62642	0.0102528
Set5	Chromosome	970684..971119	436	970684..970753	>>>>>>	hcp	-1.62516	0.00212531
Set7	Chromosome	3316887..3317024	138	3316901..3317024	>>>>>>	STM3135	-1.62226	0.999787	Pentose and glucuronate interconversions
Set8	Chromosome	316789..316948	160	316814..316948	>>>>>>	Overlaps: STM0276	-1.62222	0.0402865
Set5	Chromosome	4082371..4082662	292	4082558..4082662	>>>>>>	pstB	-1.62178	0.000986254	ABC transporters
Set4	Chromosome	3507208..3507629	422	3507516..3507629	<<<<<<	Overlaps: yhbH	-1.62026	0.0303071
Set1	Chromosome	3802874..3803414	541	3803223..3803414	<<<<<<	yhjD	-1.61857	0.010331
Set8	Chromosome	649661..650291	631	649920..650112	>>>>>>	fepE	-1.61781	0.0571592
Set3	Plasmid 1	3272..3691	420	3272..3379	<<<<<<	traI	-1.6156	0.0811012		Plasmid conjugative transfer helicase. Some mutants attenuating, others not?
Set5	Chromosome	4363003..4363560	558	4363109..4363387	>>>>>>	argH	-1.61468	0.00121741	Urea cycle and metabolism of amino groups -!- Alanine and aspartate metabolism -!- Arginine and proline metabolism
Set4	Chromosome	2990713..2991719	1007	2990976..2991130	<<<<<<	gshA; Intergenic: gshA-yqaA	-1.6134	0.0657364
Set8	Chromosome	3818060..3819949	1890	3819309..3819464	>>>>>>	bcsC	-1.61294	0.0838737	Starch and sucrose metabolism
Set4	Chromosome	1192968..1193705	738	1192968..1193193	>>>>>>	mdoG	-1.60768	0.0919863
Set3	Chromosome	494947..495055	109	494965..495055	>>>>>>	cyoB	-1.60679	0.0613088	Oxidative phosphorylation
Set1	Chromosome	3948997..3949242	246	3948997..3949047	>>>>>>	yicC	-1.60548	0.010331
Set7	Chromosome	4048671..4049159	489	4048745..4048910	>>>>>>	torS	-1.60409	0.332204	Two-component system
Set7	Chromosome	3595697..3597179	1483	3597045..3597179	>>>>>>	smg	-1.60208	0.311314
Set5	Chromosome	1829589..1829976	388	1829589..1829732	<<<<<<	hemK	-1.60026	0.00152852
Set4	Chromosome	3036873..3038122	1250	3036873..3037035	>>>>>>	orgA	-1.59707	0.119259
Set5	Chromosome	1801656..1801780	125	1801656..1801704	>>>>>>	adhE	-1.59376	0.00121741	Glycolysis / Gluconeogenesis -!- Fatty acid metabolism -!- Bile acid biosynthesis -!- Tyrosine metabolism -!- Pyruvate metabolism -!- 1- and 2-Methylnaphthalene degradation -!- 3-Chloroacrylic acid degradation -!- Butanoate metabolism -!- Metabolism of xenobiotics by cytochrome P450
Set4	Chromosome	4236041..4237050	1010	4236586..4236759	>>>>>>	glnL	-1.59337	0.0434598	Two-component system
Set7	Chromosome	3923089..3924335	1247	3923488..3923658	<<<<<<	yibD	-1.58841	0.318664
Set8	Chromosome	1899317..1899674	358	1899616..1899674	<<<<<<	prc	-1.58811	0.0666131		Periplasmic protease. Mutants shown to be unable to survive in macrophages
Set5	Chromosome	3374998..3375277	280	3375179..3375277	>>>>>>	Overlaps: STM3191	-1.58667	0.00207394
Set3	Chromosome	1248337..1248951	615	1248721..1248951	>>>>>>	Overlaps: ycfN - nagZ; nagZ	-1.58639	0.350835
Set6	Chromosome	1050476..1051438	963	1050641..1050826	>>>>>>	STM1002	-1.5846	0.0425255
Set2	Chromosome	4141026..4141081	56	4141026..4141081	<<<<<<	Overlaps: STM3911	-1.58084	0.0268586
Set5	Chromosome	3088053..3088558	506	3088053..3088304	<<<<<<	rpoS	-1.57705	0.00649753		Alternative sigma factor. Mutants shown to be attenuated in mice.
Set8	Chromosome	3674199..3675138	940	3674563..3674866	>>>>>>	Overlaps: yrfG - yrfH; yrfH	-1.57602	0.039676
Set4	Chromosome	1899317..1899674	358	1899543..1899674	>>>>>>	prc	-1.57519	0.0359481		Periplasmic protease. Mutants shown to be unable to survive in macrophages
Set3	Plasmid 1	22326..22553	228	22326..22495	<<<<<<	trbI	-1.57481	0.0756341
Set8	Chromosome	3876584..3877418	835	3877315..3877418	>>>>>>	yiaK	-1.57202	0.0580515	Pentose and glucuronate interconversions -!- Ascorbate and aldarate metabolism
Set6	Chromosome	4257088..4258272	1185	4257462..4257625	>>>>>>	yihW	-1.56865	0.0214161
Set4	Chromosome	4307367..4308065	699	4307367..4307472	>>>>>>	ydeY	-1.56704	0.130741	ABC transporters
Set4	Chromosome	1328991..1329628	638	1329475..1329628	<<<<<<	ansA	-1.56471	0.117264	Alanine and aspartate metabolism -!- Cyanoamino acid metabolism -!- Nitrogen metabolism
Set1	Chromosome	3089500..3089739	240	3089500..3089612	<<<<<<	nlpD	-1.56307	0.0138937
Set2	Chromosome	4679017..4679861	845	4679708..4679861	>>>>>>	STM4417	-1.56098	0.067009		Putative transcriptional regulator, adjacent to sugar transport genes. Absent from S.Dublin and S.Gallinarum
Set5	Chromosome	4151265..4151373	109	4151265..4151370	<<<<<<	wecB	-1.55811	0.00711683	Aminosugars metabolism
Set7	Chromosome	3382875..3384371	1497	3383070..3383176	>>>>>>	Intergenic: yqiK-rfaE	-1.55708	0.999787
Set1	Chromosome	4411922..4412630	709	4411922..4412171	>>>>>>	hydG	-1.55691	0.0102565	Two-component system
Set3	Chromosome	1192968..1193705	738	1193430..1193581	<<<<<<	mdoG	-1.55457	0.240362
Set7	Chromosome	3050907..3051741	835	3051427..3051558	<<<<<<	sipC	-1.55384	0.634619
Set4	Chromosome	47362..47945	584	47362..47442	>>>>>>	Overlaps: nhaR	-1.55069	0.0554107
Set5	Chromosome	4085311..4085441	131	4085387..4085441	>>>>>>	pstS	-1.54981	0.00266559	ABC transporters -!- Two-component system
Set7	Chromosome	2438669..2438876	208	2438669..2438757	<<<<<<	lrhA	-1.54816	0.842778
Set4	Chromosome	4174520..4175735	1216	4174884..4174982	<<<<<<	yigA	-1.54608	0.0303071
Set3	Chromosome	4370715..4371572	858	4370808..4371064	<<<<<<	btuB	-1.54333	0.0630813
Set8	Chromosome	3980028..3980478	451	3980285..3980478	>>>>>>	marT; Overlaps: STM3760	-1.54135	0.201994
Set5	Chromosome	3656989..3657382	394	3656989..3657362	<<<<<<	Intergenic: tnpA_5-yhfL	-1.53896	0.00112986
Set5	Chromosome	4365316..4365923	608	4365834..4365923	<<<<<<	udhA	-1.53347	0.00114481	Nicotinate and nicotinamide metabolism	E.coli mutant unable to grow in coditions with excess NADPH formation e.g. on acetate
Set7	Chromosome	4701907..4702681	775	4702451..4702662	>>>>>>	pmbA	-1.53316	0.357891
Set8	Chromosome	3118311..3118684	374	3118530..3118684	<<<<<<	ygcF	-1.5311	0.039676
Set3	Chromosome	914589..915209	621	914589..914687	<<<<<<	moeB	-1.5299	0.282178
Set4	Chromosome	3685249..3686094	846	3685249..3685429	>>>>>>	Intergenic: yhgF-feoA; Overlaps: feoA	-1.52961	0.0865207
Set4	Chromosome	4668303..4669217	915	4668847..4668988	<<<<<<	ytfN	-1.52881	0.0992358		Putative periplasmic protein
Set6	Chromosome	4354481..4354937	457	4354609..4354850	>>>>>>	Intergenic: yijO-yijP; Overlaps: yijP; yijP	-1.52761	0.0214161
Set8	Chromosome	4713753..4714822	1070	4713883..4714133	<<<<<<	nrdD	-1.52207	0.0402865	Purine metabolism -!- Pyrimidine metabolism
Set3	Chromosome	4328549..4329900	1352	4329642..4329897	>>>>>>	STM4098	-1.52199	0.0613088
Set4	Chromosome	1514917..1516410	1494	1516052..1516213	<<<<<<	STM1481	-1.5197	0.0675749
Set8	Chromosome	2146560..2148201	1642	2146560..2146647	<<<<<<	yeeZ	-1.51536	0.04566
Set6	Plasmid 1	75260..75633	374	75434..75633	>>>>>>	PSLT025	-1.51403	0.0311597
Set6	Chromosome	3046058..3046417	360	3046117..3046306	>>>>>>	sptP; Overlaps: sptP - sicP	-1.51032	0.039797
Set1	Chromosome	3867659..3867845	187	3867659..3867845	>>>>>>	Intergenic: xylB-xylA	-1.50705	0.0103805
Set7	Chromosome	4520091..4520605	515	4520091..4520228	<<<<<<	STM4261	-1.50651	0.371186
Set8	Chromosome	370921..373540	2620	371650..371871	<<<<<<	STM0328	-1.50643	0.039676
Set7	Chromosome	4591753..4591967	215	4591914..4591967	<<<<<<	aspA	-1.50635	0.999787	Alanine and aspartate metabolism -!- Nitrogen metabolism
Set3	Chromosome	1098900..1099220	321	1099001..1099220	>>>>>>	STM1055	-1.5063	0.30854
Set4	Chromosome	4088275..4089648	1374	4089577..4089648	<<<<<<	STM3860	-1.50545	0.036446
Set7	Chromosome	3984779..3986516	1738	3985814..3985970	<<<<<<	mgtC	-1.50293	0.999787
Set7	Chromosome	1367374..1368033	660	1367552..1367804	<<<<<<	rfc	-1.5001	0.999787
Set5	Chromosome	4603256..4603955	700	4603363..4603577	<<<<<<	Overlaps: frdD; frdC	-1.49952	0.00121741	Citrate cycle (TCA cycle) -!- Oxidative phosphorylation -!- Benzoate degradation via CoA ligation -!- Butanoate metabolism -!- Reductive carboxylate cycle (CO2 fixation) -!- Two-component system
Set3	Chromosome	617003..617188	186	617003..617135	<<<<<<	rfbI	-1.49873	0.202595		LPS Biosynthesis protein. S.enteritidis mutant shown to be attenuated in chickens
Set5	Chromosome	431795..431915	121	431865..431915	<<<<<<	yaiW	-1.49725	0.00224695
Set7	Chromosome	4245894..4246600	707	4246328..4246600	>>>>>>	Intergenic: STM4015-yshA; yshA	-1.49532	0.775066
Set6	Chromosome	2438877..2439648	772	2439100..2439362	>>>>>>	Intergenic: lrhA-yfbQ	-1.49477	0.029332
Set5	Chromosome	4667951..4668148	198	4667975..4668148	>>>>>>	ytfM	-1.49398	0.00202934		Predicted to encode beta-barrel outer membrane protein
Set7	Plasmid 1	85617..85977	361	85798..85858	<<<<<<	pefI	-1.49287	0.999787
Set6	Chromosome	2467252..2467527	276	2467275..2467367	>>>>>>	STM2358	-1.4912	0.0240934
Set4	Chromosome	4299757..4302290	2534	4300436..4300575	<<<<<<	Overlaps: STM4068; STM4068	-1.49041	0.0994707
Set5	Chromosome	1842465..1842637	173	1842465..1842609	<<<<<<	STM1786	-1.49037	0.00152852	Trinitrotoluene degradation
Set3	Plasmid 1	76370..76636	267	76519..76636	>>>>>>	repA2	-1.48697	0.106934
Set6	Chromosome	3731329..3731527	199	3731345..3731527	>>>>>>	yhgN	-1.48579	0.022928
Set4	Chromosome	686928..688176	1249	688087..688176	<<<<<<	dpiB	-1.48415	0.125148	Two-component system
Set4	Chromosome	4082663..4082965	303	4082762..4082965	<<<<<<	pstB; Overlaps: pstB; Overlaps: pstA	-1.48363	0.0342879	ABC transporters
Set3	Chromosome	8954..9544	591	9081..9259	<<<<<<	mog	-1.48116	0.382612
Set5	Plasmid 1	77021..77995	975	77021..77203	<<<<<<	repA2	-1.47625	0.00209029
Set1	Chromosome	3184010..3185180	1171	3184062..3184282	<<<<<<	ygdP; Overlaps: ygdP; Intergenic: ygdP-mutH	-1.47264	0.010331
Set7	Chromosome	3043206..3044695	1490	3043445..3043626	>>>>>>	hilA	-1.47231	0.999787
Set3	Chromosome	2302448..2303193	746	2302985..2303073	>>>>>>	Overlaps: fruA - fruK; fruK	-1.47109	0.104714
Set3	Chromosome	4772013..4772648	636	4772175..4772328	<<<<<<	STM4498	-1.47095	0.0575312
Set4	Chromosome	192947..193702	756	193278..193440	<<<<<<	STM0163; Overlaps: STM0163 - STM0164	-1.46988	0.0342879
Set3	Chromosome	869891..871377	1487	869949..870181	<<<<<<	moaA	-1.46968	0.0732225
Set3	Chromosome	3036356..3036872	517	3036775..3036872	>>>>>>	orgA	-1.46537	0.554246
Set8	Chromosome	4223201..4225758	2558	4223800..4223864	>>>>>>	mobA	-1.46525	0.12051
Set4	Chromosome	4820823..4821726	904	4821631..4821726	<<<<<<	mdoB	-1.46397	0.0436086	Glycerolipid metabolism
Set8	Chromosome	4278219..4279337	1119	4279010..4279264	>>>>>>	rhaB	-1.46345	0.039676	Pentose and glucuronate interconversions -!- Fructose and mannose metabolism
Set4	Chromosome	4628776..4628861	86	4628776..4628834	>>>>>>	hflC	-1.46142	0.0865207
Set7	Chromosome	3269658..3270058	401	3269658..3269759	<<<<<<	speA	-1.45768	0.999787	Urea cycle and metabolism of amino groups -!- Glutamate metabolism
Set7	Chromosome	3298525..3299034	510	3298525..3298715	<<<<<<	STM3118	-1.45699	0.999787
Set7	Chromosome	3114909..3115278	370	3115139..3115278	<<<<<<	ptpS	-1.45419	0.486335	Folate biosynthesis
Set7	Chromosome	3860392..3860587	196	3860500..3860587	<<<<<<	Intergenic: STM3653-glyS	-1.45226	0.999787
Set8	Chromosome	2159949..2160940	992	2160515..2160654	>>>>>>	rfbK	-1.45193	0.19892	Fructose and mannose metabolism
Set1	Chromosome	2086206..2086582	377	2086206..2086345	<<<<<<	Overlaps: STM2007	-1.45046	0.0107902
Set5	Chromosome	4144892..4145199	308	4145111..4145199	<<<<<<	rhlB	-1.44749	0.00130468
Set3	Chromosome	438908..439406	499	439166..439340	>>>>>>	proC	-1.44712	0.219841	Arginine and proline metabolism
Set6	Chromosome	3305455..3305852	398	3305503..3305811	>>>>>>	Intergenic: STM3124-STM3125; STM3125	-1.44676	0.0375834
Set6	Chromosome	2160941..2161315	375	2161115..2161315	>>>>>>	rfbK	-1.44549	0.0214161	Fructose and mannose metabolism
Set7	Chromosome	3711625..3712301	677	3712015..3712173	>>>>>>	STM3527; Overlaps: STM3527; Overlaps: STM3527 - STM3528	-1.44485	0.999787
Set6	Chromosome	4293121..4293197	77	4293121..4293182	<<<<<<	yiiP	-1.44302	0.0403474
Set7	Chromosome	4607391..4608181	791	4608054..4608181	>>>>>>	yjeM	-1.44287	0.470814
Set1	Chromosome	3794468..3794570	103	3794468..3794568	<<<<<<	STM3600	-1.43917	0.0106394
Set8	Chromosome	427474..427738	265	427474..427590	<<<<<<	Overlaps: yaiU	-1.43779	0.039676
Set5	Chromosome	2474533..2474631	99	2474564..2474631	>>>>>>	dedD	-1.43226	0.00264412
Set6	Chromosome	2931692..2932176	485	2931776..2931928	>>>>>>	STM2767	-1.43165	0.0276226
Set3	Chromosome	3492574..3493194	621	3492915..3493172	>>>>>>	Intergenic: yhbZ-rpmA	-1.43106	0.600239
Set5	Chromosome	4664308..4664411	104	4664308..4664389	<<<<<<	ytfL	-1.42973	0.00136064
Set5	Chromosome	3408360..3408546	187	3408376..3408546	<<<<<<	fadH	-1.42907	0.00177115
Set4	Chromosome	3752176..3752579	404	3752222..3752477	<<<<<<	livM	-1.42695	0.144597	ABC transporters
Set1	Chromosome	991203..991830	628	991331..991682	>>>>>>	cydD; Overlaps: cydD	-1.42594	0.0110114	ABC transporters
Set7	Chromosome	4521366..4522199	834	4521864..4522108	>>>>>>	STM4262	-1.42478	0.999787	ABC transporters
Set3	Chromosome	3127344..3129309	1966	3128747..3128962	>>>>>>	barA	-1.42191	0.417897	Two-component system
Set4	Chromosome	3850082..3850734	653	3850612..3850734	<<<<<<	Overlaps: tag	-1.4192	0.117264	Base excision repair
Set7	Chromosome	3057497..3059233	1737	3058849..3059013	<<<<<<	invI	-1.41898	0.999787
Set4	Chromosome	1938738..1938780	43	1938738..1938780	<<<<<<	Intergenic: zwf-yebK	-1.41865	0.160678
Set2	Chromosome	4178206..4178746	541	4178206..4178403	<<<<<<	uvrD	-1.41751	0.0496998	Nucleotide excision repair -!- Mismatch repair	DNA repair helicase
Set3	Chromosome	3948338..3948451	114	3948347..3948451	<<<<<<	rph	-1.41193	0.115688
Set6	Chromosome	2798674..2799513	840	2798674..2798930	<<<<<<	Intergenic: STM2655-clpB	-1.41191	0.0339681
Set7	Chromosome	3681855..3682103	249	3682017..3682103	>>>>>>	Overlaps: greB	-1.41182	0.895491
Set8	Chromosome	1070040..1070378	339	1070243..1070378	>>>>>>	Intergenic: STM1025-STM1026	-1.41048	0.0562808
Set4	Chromosome	2291059..2291273	215	2291202..2291273	>>>>>>	STM2196	-1.40883	0.0620951	Glycine, serine and threonine metabolism -!- Cysteine metabolism
Set7	Chromosome	4494308..4494573	266	4494308..4494425	<<<<<<	Overlaps: STM4253	-1.40687	0.999787
Set5	Chromosome	3902870..3903277	408	3903126..3903274	>>>>>>	STM3691	-1.40664	0.00425057
Set6	Plasmid 1	66432..67448	1017	66432..66534	<<<<<<	spvC	-1.40345	0.0214161		Plasmid-borne virulence gene. Mutant shown to be attenuated in mice.
Set7	Chromosome	1738223..1739492	1270	1738923..1739113	<<<<<<	pspA	-1.40076	0.999787
Set5	Chromosome	3917856..3918903	1048	3918411..3918551	<<<<<<	yibN	-1.39925	0.00164173
Set7	Chromosome	3051742..3053569	1828	3052673..3052771	>>>>>>	sipB	-1.39835	0.999787
Set4	Chromosome	4525457..4526787	1331	4526477..4526640	<<<<<<	STM4267	-1.39795	0.133881
Set8	Chromosome	4626747..4627657	911	4626773..4626999	<<<<<<	Overlaps: hflX; Intergenic: hflX-hflK	-1.39665	0.287747
Set3	Chromosome	3498083..3498440	358	3498208..3498376	<<<<<<	yrbB; Overlaps: yrbB - yrbC	-1.39642	0.0613088
Set7	Chromosome	3565926..3566950	1025	3566120..3566341	<<<<<<	Intergenic: mreB-yhdA; Overlaps: yhdA	-1.38997	0.999787
Set6	Chromosome	2010064..2010512	449	2010147..2010318	<<<<<<	amyA	-1.38939	0.022928	Starch and sucrose metabolism
Set3	Chromosome	4852557..4854208	1652	4852558..4852762	<<<<<<	lplA	-1.38744	0.0745772	Lipoic acid metabolism
Set1	Chromosome	4214998..4216056	1059	4215924..4216056	<<<<<<	trkH	-1.38707	0.0109893		Potassium transport protein. Required for resistance to host antimicrobial peptides and virulence (sapJ)
Set6	Chromosome	290726..291078	353	290847..291078	>>>>>>	Intergenic: yaeD-yafB	-1.38694	0.147591
Set8	Chromosome	163977..164054	78	163977..164031	<<<<<<	Intergenic: yacE-guaC	-1.38565	0.039676
Set4	Chromosome	836761..837358	598	836761..836913	>>>>>>	galM	-1.38189	0.117264	Glycolysis / Gluconeogenesis
Set1	Chromosome	3989015..3989425	411	3989015..3989169	>>>>>>	Overlaps: STM3767	-1.38119	0.0127681
Set8	Chromosome	3048722..3049378	657	3048722..3048817	<<<<<<	sipA	-1.37966	0.0419873
Set7	Chromosome	1008742..1009732	991	1009553..1009726	>>>>>>	pflA	-1.37891	0.862225
Set2	Chromosome	440050..440197	148	440050..440142	>>>>>>	yaiI	-1.37644	0.0256333
Set7	Chromosome	4592572..4592923	352	4592572..4592739	<<<<<<	aspA	-1.37486	0.457749	Alanine and aspartate metabolism -!- Nitrogen metabolism
Set2	Plasmid 1	90768..91009	242	90768..90878	>>>>>>	Intergenic: repA-PSLT007	-1.37343	0.0321344
Set7	Chromosome	1826942..1829011	2070	1828117..1828276	<<<<<<	Overlaps: ychA; ychA	-1.37328	0.597951
Set7	Plasmid 1	45247..45385	139	45247..45360	>>>>>>	PSLT056	-1.37198	0.500344
Set6	Chromosome	1283701..1284387	687	1283840..1284087	>>>>>>	STM1239; Overlaps: STM1239	-1.3685	0.0888057
Set5	Chromosome	888332..888927	596	888437..888712	>>>>>>	dinG; Overlaps: dinG - ybiB; ybiB	-1.36786	0.0142011
Set1	Chromosome	3576511..3577039	529	3576848..3577039	>>>>>>	yhdG	-1.36699	0.0291045
Set5	Chromosome	1868206..1869512	1307	1869192..1869480	>>>>>>	minC	-1.36529	0.0027982
Set4	Chromosome	1195102..1196404	1303	1195829..1195889	<<<<<<	mdoH	-1.36491	0.0549523
Set3	Chromosome	2335881..2336981	1101	2336903..2336981	<<<<<<	STM2239	-1.36418	0.143543
Set5	Chromosome	280467..280974	508	280467..280552	<<<<<<	Overlaps: yaeP	-1.3627	0.00644897
Set1	Chromosome	4059057..4059624	568	4059474..4059624	<<<<<<	STM3834	-1.3627	0.0119018
Set4	Chromosome	4703096..4703344	249	4703096..4703188	>>>>>>	pmbA	-1.36087	0.142521
Set7	Plasmid 1	10135..11129	995	10705..10797	<<<<<<	traS	-1.36049	0.536325
Set4	Chromosome	4022576..4023591	1016	4022576..4022751	>>>>>>	STM3799	-1.35711	0.040305
Set7	Chromosome	4144282..4144891	610	4144525..4144677	<<<<<<	gppA	-1.35538	0.999787	Purine metabolism
Set4	Chromosome	3125561..3126043	483	3125861..3126020	<<<<<<	relA	-1.35419	0.252589	Purine metabolism
Set8	Chromosome	3024565..3025288	724	3024740..3024979	>>>>>>	hypD	-1.35314	0.0419873
Set4	Chromosome	1765404..1766727	1324	1765586..1765662	<<<<<<	cysB	-1.35243	0.0620951
Set8	Chromosome	848852..849225	374	849020..849225	>>>>>>	ybhE	-1.35103	0.0402865	Pentose phosphate pathway
Set5	Chromosome	1331058..1331542	485	1331058..1331186	<<<<<<	sppA	-1.34936	0.00160761
Set6	Chromosome	3430036..3430145	110	3430036..3430129	>>>>>>	tdcD	-1.34932	0.0531057	Propanoate metabolism
Set8	Chromosome	4207280..4207720	441	4207338..4207569	<<<<<<	ubiB; Intergenic: ubiB-STM3980	-1.34931	0.0460347
Set5	Chromosome	1171718..1171935	218	1171816..1171935	>>>>>>	STM1127	-1.34752	0.00656868
Set6	Chromosome	3499645..3501480	1836	3500882..3501030	<<<<<<	yrbF	-1.34204	0.0214161	ABC transporters
Set1	Chromosome	2112855..2113116	262	2112855..2112966	>>>>>>	pocR	-1.34123	0.0108012
Set8	Chromosome	230309..230739	431	230575..230739	>>>>>>	Intergenic: fhuB-stfA	-1.33774	0.185819
Set5	Chromosome	4082663..4082965	303	4082663..4082749	>>>>>>	pstB	-1.33636	0.00214611	ABC transporters
Set3	Chromosome	2202419..2204204	1786	2202792..2202992	<<<<<<	asmA	-1.33527	0.0613088
Set4	Chromosome	46510..46845	336	46510..46658	>>>>>>	nhaA	-1.33442	0.292501		Na/H antiporter, E.coli mutant sensitive to lithium and sodium under alkaline conditions
Set6	Chromosome	1425149..1425818	670	1425312..1425459	>>>>>>	ttrA	-1.32997	0.0214161
Set6	Chromosome	1512491..1514384	1894	1513926..1514067	<<<<<<	pntA	-1.32895	0.0946314	Nicotinate and nicotinamide metabolism
Set6	Plasmid 1	33672..34189	518	33672..33984	<<<<<<	Overlaps: finP; Intergenic: psiA-finP	-1.3289	0.0246451
Set4	Chromosome	298515..298816	302	298515..298630	<<<<<<	yafD	-1.32825	0.0755705
Set8	Chromosome	1514917..1516410	1494	1515318..1515498	>>>>>>	pntB; Overlaps: pntB	-1.32553	0.282847	Nicotinate and nicotinamide metabolism
Set4	Chromosome	4026323..4027470	1148	4026912..4027025	<<<<<<	dsdA	-1.32224	0.121641	Glycine, serine and threonine metabolism
Set7	Chromosome	3975460..3976245	786	3976094..3976245	>>>>>>	misL	-1.32166	0.999787
Set2	Chromosome	3989015..3989425	411	3989015..3989169	>>>>>>	Overlaps: STM3767	-1.32055	0.0262692
Set5	Chromosome	3049408..3050236	829	3049911..3050232	>>>>>>	sipD	-1.31903	0.00732322
Set8	Chromosome	3786989..3787411	423	3786989..3787116	<<<<<<	prlC	-1.31874	0.0448055
Set1	Plasmid 1	61155..61599	445	61155..61340	<<<<<<	Intergenic: spvR-PSLT042	-1.31755	0.0260068
Set4	Chromosome	2701478..2702195	718	2701676..2701858	<<<<<<	Overlaps: glnB; yfhA	-1.3156	0.0685455	Two-component system
Set5	Chromosome	3258592..3259048	457	3258798..3259048	>>>>>>	tktA	-1.31165	0.00176241	Pentose phosphate pathway -!- Carbon fixation
Set8	Chromosome	3061457..3061954	498	3061457..3061520	<<<<<<	invA	-1.31029	0.0650717	Type III secretion system
Set6	Chromosome	2950230..2950865	636	2950526..2950822	>>>>>>	Intergenic: STM2780-virK	-1.30999	0.0214161
Set4	Chromosome	3708889..3709910	1022	3708989..3709168	>>>>>>	glpG	-1.30952	0.0450542
Set3	Chromosome	4322310..4322439	130	4322310..4322387	<<<<<<	hslV	-1.30866	0.239173
Set2	Chromosome	4161073..4161199	127	4161136..4161199	>>>>>>	yifK	-1.3084	0.0264355		Possible artefact due to incomplete digest?
Set4	Chromosome	57144..57357	214	57144..57355	<<<<<<	Overlaps: lspA; Overlaps: slpA	-1.30289	0.0434598
Set6	Chromosome	433800..435462	1663	435183..435301	<<<<<<	STM0382	-1.29902	0.022928
Set8	Chromosome	367048..367484	437	367048..367178	<<<<<<	proA	-1.29793	0.039676	Urea cycle and metabolism of amino groups
Set8	Chromosome	3432065..3432457	393	3432065..3432136	<<<<<<	Overlaps: tdcB	-1.29656	0.152691	Glycine, serine and threonine metabolism -!- Valine, leucine and isoleucine biosynthesis
Set6	Chromosome	2156629..2157117	489	2156629..2156718	<<<<<<	udg	-1.29613	0.0246451	Pentose and glucuronate interconversions -!- Ascorbate and aldarate metabolism -!- Starch and sucrose metabolism -!- Nucleotide sugars metabolism
Set4	Chromosome	1773886..1774596	711	1773886..1773995	>>>>>>	yciO	-1.29425	0.0685455
Set3	Chromosome	1926853..1927589	737	1926853..1927095	<<<<<<	STM1874	-1.29317	0.0613516
Set1	Chromosome	1315643..1316022	380	1315971..1316022	>>>>>>	yeaJ	-1.28912	0.0107828		Possible artefact due to incomplete digest?
Set6	Chromosome	4040054..4040877	824	4040613..4040721	<<<<<<	STM3820	-1.284	0.0850269
Set4	Plasmid 1	54945..55063	119	54990..55063	<<<<<<	Intergenic: PSLT046-PSLT047	-1.28229	0.111799
Set7	Chromosome	4024884..4025039	156	4024884..4024972	>>>>>>	dsdX	-1.28133	0.999787
Set2	Chromosome	4059057..4059624	568	4059474..4059624	<<<<<<	STM3834	-1.28066	0.0268586
Set6	Chromosome	3062102..3062509	408	3062365..3062509	<<<<<<	invA	-1.2803	0.0520282	Type III secretion system
Set3	Chromosome	688997..689434	438	689058..689206	<<<<<<	dpiB; Overlaps: dpiB - dpiA; dpiA	-1.27896	0.226426
Set2	Chromosome	3933912..3934581	670	3933912..3934029	<<<<<<	rfaJ	-1.27837	0.0274189	Lipopolysaccharide biosynthesis -!- Glycan structures - biosynthesis 2
Set7	Chromosome	3215696..3216295	600	3215696..3215825	<<<<<<	Intergenic: tnpA_4-STM3033	-1.27828	0.999787
Set7	Chromosome	3031940..3032359	420	3032278..3032359	>>>>>>	sitD	-1.2767	0.565303	ABC transporters
Set4	Chromosome	3628074..3628339	266	3628074..3628156	<<<<<<	slyD	-1.27651	0.0489853
Set8	Chromosome	3856201..3857602	1402	3856201..3856303	<<<<<<	yiaF	-1.27631	0.0540818
Set4	Chromosome	3378217..3378697	481	3378470..3378654	<<<<<<	Intergenic: STM3194-ribB; ribB	-1.27512	0.0501008
Set2	Chromosome	361582..362278	697	362223..362278	>>>>>>	gpt	-1.27487	0.0319112	Purine metabolism
Set7	Chromosome	1591945..1592250	306	1591945..1592066	<<<<<<	STM1557	-1.2733	0.566663
Set6	Chromosome	3473285..3473491	207	3473292..3473491	>>>>>>	truB	-1.27246	0.030261
Set4	Chromosome	738523..738809	287	738691..738809	>>>>>>	asnB	-1.26887	0.0692895	Alanine and aspartate metabolism -!- Nitrogen metabolism
Set4	Chromosome	914589..915209	621	914589..914687	<<<<<<	moeB	-1.26793	0.217955
Set6	Chromosome	2785795..2786036	242	2785867..2786036	>>>>>>	yfiK	-1.26654	0.0358282
Set8	Chromosome	4765721..4766596	876	4765877..4766133	>>>>>>	STM4495	-1.2601	0.183215
Set8	Chromosome	4330764..4331243	480	4331121..4331243	<<<<<<	Overlaps: metB; metB	-1.25958	0.111794	Methionine metabolism -!- Cysteine metabolism -!- Selenoamino acid metabolism -!- Sulfur metabolism
Set3	Chromosome	4255989..4256939	951	4255989..4256094	<<<<<<	yihU	-1.25903	0.0613088
Set5	Chromosome	3837182..3838018	837	3837306..3837568	<<<<<<	Overlaps: dppA; Intergenic: dppA-STM3631	-1.25833	0.00195017
Set7	Chromosome	1805660..1806314	655	1805660..1805811	<<<<<<	Intergenic: galU-hnr; Overlaps: hnr	-1.25587	0.999787
Set4	Plasmid 1	52933..53504	572	53022..53261	>>>>>>	Overlaps: tlpA; tlpA	-1.25295	0.2241
Set4	Chromosome	65836..66831	996	65836..66809	<<<<<<	STM0056	-1.2527	0.146844	Arginine and proline metabolism -!- Pyruvate metabolism
Set7	Chromosome	4772649..4773649	1001	4773282..4773440	>>>>>>	yeeN	-1.25102	0.850308
Set5	Chromosome	3915116..3915421	306	3915311..3915421	>>>>>>	Overlaps: STM3698	-1.2476	0.00214611
Set4	Chromosome	3734101..3734339	239	3734101..3734273	<<<<<<	gntR	-1.24643	0.088477
Set7	Chromosome	456301..456510	210	456301..456430	<<<<<<	malZ	-1.24553	0.999787	Galactose metabolism -!- Starch and sucrose metabolism
Set4	Chromosome	62955..63923	969	63498..63923	<<<<<<	Overlaps: STM0054	-1.24489	0.0569647	Arginine and proline metabolism -!- Pyruvate metabolism
Set7	Plasmid 1	34647..35012	366	34911..35012	>>>>>>	Intergenic: psiA-finP	-1.24431	0.999787
Set6	Chromosome	391050..391558	509	391356..391542	>>>>>>	STM0348; Overlaps: STM0348; Overlaps: STM0349; STM0349	-1.24259	0.0346327
Set4	Chromosome	3695075..3695613	539	3695213..3695374	<<<<<<	malQ	-1.24192	0.0590535	Starch and sucrose metabolism
Set4	Chromosome	3499173..3499395	223	3499268..3499395	>>>>>>	yrbD	-1.24065	0.144616	ABC transporters
Set8	Chromosome	1475118..1475519	402	1475304..1475453	>>>>>>	STM1441; Overlaps: STM1441 - ydhJ	-1.24029	0.114636
Set4	Chromosome	2791574..2791749	176	2791643..2791749	>>>>>>	yfiQ	-1.23836	0.0580152
Set5	Chromosome	3198722..3198962	241	3198862..3198962	<<<<<<	Intergenic: araE-kduD	-1.23742	0.00321835
Set4	Plasmid 1	27537..28379	843	27537..27702	>>>>>>	traP	-1.23577	0.0654712
Set4	Chromosome	4727291..4729003	1713	4728373..4728541	>>>>>>	STM4465	-1.23306	0.1333	Urea cycle and metabolism of amino groups -!- Arginine and proline metabolism
Set6	Chromosome	3038378..3038724	347	3038445..3038632	>>>>>>	prgJ	-1.23225	0.0455884
Set8	Chromosome	4243069..4243501	433	4243069..4243265	<<<<<<	STM4012	-1.23202	0.0429575
Set4	Chromosome	4263470..4264447	978	4263509..4263688	<<<<<<	STM4033; Overlaps: STM4033	-1.23176	0.0563855
Set1	Chromosome	4366006..4366683	678	4366349..4366618	>>>>>>	udhA	-1.23159	0.0527649	Nicotinate and nicotinamide metabolism	E.coli mutant unable to grow in coditions with excess NADPH formation e.g. on acetate
Set5	Chromosome	4368997..4369197	201	4368997..4369088	<<<<<<	trmA	-1.23142	0.00366921
Set2	Chromosome	4388291..4388887	597	4388499..4388887	>>>>>>	rpoB	-1.2288	0.0292681	Purine metabolism -!- Pyrimidine metabolism -!- RNA polymerase
Set4	Chromosome	3363936..3364764	829	3364638..3364742	<<<<<<	Overlaps: parE; parE	-1.22801	0.0698419
Set4	Chromosome	4489626..4489778	153	4489678..4489778	>>>>>>	alr	-1.22793	0.139118	Alanine and aspartate metabolism -!- D-Alanine metabolism
Set2	Chromosome	4338132..4338333	202	4338132..4338195	>>>>>>	Intergenic: STM4103-STM4104	-1.22773	0.0274276
Set4	Chromosome	1666664..1667042	379	1666871..1666996	<<<<<<	ydcG	-1.22695	0.054088
Set4	Chromosome	4231140..4232569	1430	4232307..4232497	<<<<<<	yihI; Intergenic: yihI-hemN	-1.2263	0.0763883
Set1	Chromosome	3786989..3787411	423	3786989..3787116	<<<<<<	prlC	-1.22591	0.0113599
Set4	Chromosome	17508..18793	1286	18031..18211	<<<<<<	STM0018	-1.22537	0.0732598
Set6	Chromosome	4558514..4559012	499	4558686..4558817	>>>>>>	yjdE; Overlaps: yjdE	-1.22453	0.023655
Set7	Chromosome	3830891..3831202	312	3830989..3831202	>>>>>>	yhjV	-1.22292	0.999787
Set5	Chromosome	4489626..4489778	153	4489678..4489778	>>>>>>	alr	-1.22276	0.00294858	Alanine and aspartate metabolism -!- D-Alanine metabolism
Set5	Chromosome	3361726..3361848	123	3361773..3361848	>>>>>>	ygiX	-1.22031	0.00213042	Two-component system
Set4	Chromosome	4238912..4240019	1108	4239534..4239684	>>>>>>	typA	-1.21649	0.232284
Set4	Chromosome	544316..545231	916	545086..545231	<<<<<<	htpG	-1.21574	0.0493144		Heat shock protein. Induced in response to bactericidal protein BPI from human neutrophils
Set6	Chromosome	1585522..1585979	458	1585595..1585711	<<<<<<	STM1552; Overlaps: STM1552	-1.2149	0.0491654
Set8	Chromosome	4136792..4137256	465	4136920..4137002	>>>>>>	Overlaps: ilvA; Intergenic: ilvA-STM3906	-1.21482	0.039676
Set7	Chromosome	1132364..1133380	1017	1133106..1133268	>>>>>>	pipB	-1.21441	0.999787
Set7	Chromosome	3053570..3054118	549	3053831..3054102	<<<<<<	sicA; Overlaps: sicA; Intergenic: sicA-spaS	-1.21414	0.999787
Set4	Chromosome	4063389..4063693	305	4063389..4063443	<<<<<<	recF	-1.21262	0.0643354	Homologous recombination
Set8	Chromosome	1710185..1710615	431	1710489..1710615	>>>>>>	Overlaps: ogt; ogt	-1.21013	0.0548135
Set8	Chromosome	4340022..4340205	184	4340077..4340205	>>>>>>	metF	-1.21002	0.0499335	One carbon pool by folate -!- Methane metabolism
Set8	Chromosome	4569929..4571221	1293	4570390..4570508	<<<<<<	Intergenic: STM4302-dcuR; Overlaps: dcuR	-1.20962	0.149634
Set4	Chromosome	350452..350814	363	350674..350814	>>>>>>	STM0307	-1.20631	0.0512983
Set2	Chromosome	2117976..2118377	402	2118274..2118377	<<<<<<	pduE	-1.20623	0.0321344	Glycerolipid metabolism
Set4	Chromosome	3960578..3960756	179	3960666..3960756	>>>>>>	STM3745	-1.20335	0.263321
Set4	Chromosome	3253179..3253346	168	3253190..3253346	<<<<<<	epd	-1.20327	0.157779	Vitamin B6 metabolism
Set5	Chromosome	3791005..3791325	321	3791005..3791052	>>>>>>	gor	-1.20237	0.0108599	Glutamate metabolism -!- Glutathione metabolism
Set8	Chromosome	3561252..3561450	199	3561290..3561450	<<<<<<	cafA	-1.20185	0.549066
Set4	Chromosome	764104..764338	235	764104..764154	<<<<<<	speF	-1.20075	0.117264	Urea cycle and metabolism of amino groups -!- Glutathione metabolism
Set7	Chromosome	3042727..3043027	301	3042727..3042834	<<<<<<	hilA	-1.20074	0.668703
Set7	Chromosome	2172988..2173211	224	2172988..2173040	<<<<<<	rfbC	-1.20053	0.686087	Nucleotide sugars metabolism -!- Streptomycin biosynthesis -!- Polyketide sugar unit biosynthesis
Set8	Chromosome	2589723..2590510	788	2589723..2589855	<<<<<<	narQ	-1.19914	0.431303	Two-component system
Set8	Chromosome	3227416..3227938	523	3227416..3227478	<<<<<<	Intergenic: ygfY-ygfZ	-1.19885	0.179155
Set7	Chromosome	4116621..4117367	747	4117199..4117367	>>>>>>	rbsK	-1.19808	0.668703	Pentose phosphate pathway
Set4	Chromosome	2805563..2806244	682	2806046..2806232	>>>>>>	rluD	-1.19718	0.0512983
Set5	Chromosome	661710..661957	248	661904..661957	>>>>>>	cstA	-1.19674	0.00251647
Set3	Chromosome	4303622..4304501	880	4304011..4304293	>>>>>>	ydeW	-1.19664	0.301278
Set5	Chromosome	534280..534432	153	534280..534425	<<<<<<	aefA	-1.19631	0.00254842
Set8	Chromosome	3049408..3050236	829	3050031..3050232	>>>>>>	sipD	-1.19582	0.0495832
Set7	Chromosome	3125561..3126043	483	3125861..3126020	>>>>>>	relA	-1.19481	0.999787	Purine metabolism
Set7	Chromosome	3054284..3055241	958	3054284..3054375	<<<<<<	spaS	-1.19273	0.999787	Type III secretion system
Set5	Chromosome	3781289..3781694	406	3781449..3781645	>>>>>>	Overlaps: uspB; uspB	-1.19014	0.00434589
Set1	Plasmid 1	75045..75259	215	75208..75259	>>>>>>	Intergenic: PSLT025-PSLT026	-1.18834	0.0571945
Set2	Chromosome	3172297..3172624	328	3172557..3172624	>>>>>>	ptr	-1.18831	0.0292681
Set8	Chromosome	4729004..4730423	1420	4729654..4729713	>>>>>>	STM4466	-1.18707	0.223254	Purine metabolism -!- Glutamate metabolism -!- Arginine and proline metabolism -!- Nitrogen metabolism
Set1	Chromosome	2117976..2118377	402	2118274..2118377	<<<<<<	pduE	-1.18688	0.0109893	Glycerolipid metabolism
Set3	Chromosome	3812717..3813458	742	3813214..3813458	>>>>>>	yhjK	-1.18424	0.0890484
Set7	Chromosome	783034..784177	1144	783546..783740	>>>>>>	STM0719	-1.18401	0.695243
Set8	Chromosome	1257881..1258160	280	1257881..1257965	>>>>>>	mfd	-1.18339	0.039676	Nucleotide excision repair
Set4	Chromosome	4084382..4085310	929	4085180..4085310	>>>>>>	pstS	-1.18299	0.0666574	ABC transporters -!- Two-component system
Set5	Plasmid 1	74599..75044	446	74599..74730	<<<<<<	PSLT026	-1.1817	0.00270855
Set6	Chromosome	2513845..2513974	130	2513845..2513944	<<<<<<	yfdZ	-1.18093	0.0245816
Set7	Chromosome	4041017..4042097	1081	4041695..4041890	>>>>>>	torD	-1.18057	0.999787	Two-component system
Set1	Chromosome	4338132..4338333	202	4338132..4338195	>>>>>>	Intergenic: STM4103-STM4104	-1.18	0.0115307
Set3	Chromosome	3687682..3688128	447	3687682..3687876	<<<<<<	feoB	-1.17998	0.0679625
Set7	Chromosome	4209277..4210600	1324	4209645..4209797	>>>>>>	Overlaps: fadA; fadA	-1.17792	0.999787	Fatty acid metabolism -!- Bile acid biosynthesis -!- Valine, leucine and isoleucine degradation -!- Geraniol degradation -!- Benzoate degradation via hydroxylation -!- alpha-Linolenic acid metabolism
Set1	Chromosome	440050..440197	148	440050..440142	>>>>>>	yaiI	-1.17767	0.0120082
Set5	Chromosome	4105954..4106103	150	4105996..4106103	>>>>>>	Overlaps: asnC	-1.17701	0.00414754
Set1	Chromosome	2085990..2086205	216	2086072..2086205	>>>>>>	STM2007	-1.17614	0.0123117
Set4	Chromosome	1398821..1398945	125	1398821..1398945	>>>>>>	ydiN	-1.17546	0.0530004
Set8	Chromosome	2727524..2729132	1609	2728517..2728840	>>>>>>	Intergenic: gogB-STM2585	-1.17529	0.0402865
Set6	Chromosome	3724613..3726861	2249	3726607..3726772	<<<<<<	glgX	-1.1749	0.109265
Set1	Chromosome	431795..431915	121	431865..431915	<<<<<<	yaiW	-1.174	0.0136196
Set5	Plasmid 1	59266..59968	703	59266..59379	<<<<<<	PSLT043	-1.17351	0.00413699
Set6	Chromosome	3337624..3338064	441	3337802..3337923	>>>>>>	STM3154	-1.1735	0.182969
Set4	Chromosome	1556299..1557303	1005	1556299..1556406	<<<<<<	ydeA	-1.17041	0.0551994
Set4	Chromosome	533191..534279	1089	534059..534239	<<<<<<	aefA	-1.16697	0.0565775
Set1	Chromosome	4860038..4860417	380	4860259..4860417	<<<<<<	slt	-1.16695	0.0116995
Set8	Chromosome	4208208..4208567	360	4208208..4208285	<<<<<<	STM3980	-1.16687	0.181328
Set4	Chromosome	3308849..3309648	800	3309503..3309648	<<<<<<	Overlaps: STM3128; Intergenic: STM3128-STM3129	-1.16383	0.121257
Set4	Chromosome	1445438..1446682	1245	1445650..1445785	<<<<<<	sseG	-1.16204	0.220312
Set7	Chromosome	4438656..4442315	3660	4438935..4438997	<<<<<<	Overlaps: STM4195	-1.1613	0.880131
Set6	Chromosome	4571222..4571958	737	4571471..4571707	<<<<<<	dcuS	-1.16065	0.0382035	Two-component system
Set4	Chromosome	4338660..4338973	314	4338783..4338957	<<<<<<	STM4104	-1.15983	0.0585686
Set1	Chromosome	2998540..2998719	180	2998558..2998719	>>>>>>	Overlaps: ygaD	-1.15952	0.0109893
Set3	Chromosome	4171782..4172704	923	4171976..4172115	>>>>>>	Overlaps: STM3942; Overlaps: cyaY	-1.15841	0.0613088
Set7	Chromosome	489105..489938	834	489774..489938	>>>>>>	STM0437	-1.1558	0.999787
Set6	Chromosome	3502868..3503292	425	3503087..3503272	<<<<<<	yrbH	-1.15267	0.038501		Putative polysialic acid capsule expression protein
Set8	Chromosome	3868138..3869699	1562	3868215..3868367	<<<<<<	xylA	-1.15183	0.260602	Pentose and glucuronate interconversions -!- Fructose and mannose metabolism
Set1	Chromosome	2563063..2563639	577	2563063..2563167	>>>>>>	eutK	-1.15081	0.0114783
Set6	Plasmid 1	62318..63527	1210	62613..62781	<<<<<<	Intergenic: spvA-spvR	-1.14999	0.0433442		Insertion within plasmid virulence operon
Set7	Chromosome	3042727..3043027	301	3042727..3042834	>>>>>>	hilA	-1.1483	0.850308
Set7	Chromosome	4605982..4606235	254	4606055..4606235	>>>>>>	frdA	-1.14781	0.999787	Citrate cycle (TCA cycle) -!- Oxidative phosphorylation -!- Benzoate degradation via CoA ligation -!- Butanoate metabolism -!- Reductive carboxylate cycle (CO2 fixation) -!- Two-component system
Set5	Chromosome	739444..739802	359	739642..739749	>>>>>>	asnB	-1.14751	0.00256837	Alanine and aspartate metabolism -!- Nitrogen metabolism
Set5	Chromosome	4664965..4666024	1060	4665279..4665427	<<<<<<	ytfL	-1.14595	0.00296042
Set6	Chromosome	2988975..2989580	606	2988975..2989116	<<<<<<	luxS	-1.14413	0.151799	Methionine metabolism
Set1	Plasmid 1	12584..13028	445	12924..13028	<<<<<<	traG	-1.13958	0.035055
Set6	Chromosome	1164885..1165338	454	1165070..1165245	>>>>>>	putA	-1.13821	0.0290725	Glutamate metabolism -!- Arginine and proline metabolism
Set8	Chromosome	3708889..3709910	1022	3709175..3709252	>>>>>>	glpG	-1.1378	0.212714
Set7	Chromosome	4771261..4771541	281	4771476..4771541	>>>>>>	STM4497	-1.13462	0.999787
Set3	Chromosome	1334115..1334716	602	1334134..1334277	<<<<<<	topB	-1.1334	0.0613088
Set7	Chromosome	4222623..4223200	578	4222623..4223166	>>>>>>	Overlaps: mobB	-1.13319	0.999787
Set3	Chromosome	2657970..2658412	443	2657970..2658050	>>>>>>	ndk	-1.13192	0.0675146	Purine metabolism -!- Pyrimidine metabolism
Set3	Chromosome	4844966..4845355	390	4845139..4845355	>>>>>>	deoB	-1.13125	0.0637255	Pentose phosphate pathway -!- Purine metabolism
Set1	Chromosome	2520426..2520816	391	2520426..2520523	>>>>>>	STM2406	-1.13093	0.0118852
Set7	Chromosome	4501998..4504229	2232	4501998..4502146	<<<<<<	STM4259	-1.13078	0.999787
Set1	Chromosome	3502868..3503292	425	3502868..3502961	<<<<<<	yrbH	-1.13002	0.0124239		Putative polysialic acid capsule expression protein
Set5	Chromosome	3473492..3474326	835	3473677..3473833	<<<<<<	Overlaps: truB - rbfA; rbfA	-1.12985	0.00263583
Set4	Chromosome	268607..269800	1194	269222..269455	>>>>>>	rnhB	-1.12949	0.0801438	DNA replication	Rnase HII
Set8	Chromosome	2159462..2159800	339	2159462..2159674	<<<<<<	rfbP	-1.12914	0.039927
Set6	Chromosome	3302981..3303061	81	3302981..3303061	<<<<<<	Overlaps: STM3122	-1.12858	0.0608166	Androgen and estrogen metabolism -!- Sphingolipid metabolism
Set7	Chromosome	3558971..3559654	684	3558990..3559153	>>>>>>	yhdP	-1.12842	0.999787
Set3	Chromosome	4340430..4341551	1122	4341315..4341503	>>>>>>	katG	-1.12804	0.101708	Tryptophan metabolism -!- Methane metabolism
Set5	Chromosome	4426173..4426585	413	4426173..4426276	<<<<<<	Overlaps: aceA	-1.12793	0.00557277	Glyoxylate and dicarboxylate metabolism
Set8	Chromosome	1865132..1866669	1538	1865634..1865809	<<<<<<	dsbB	-1.12774	0.0511157
Set4	Chromosome	4079712..4080484	773	4079841..4079929	>>>>>>	yieG	-1.12714	0.0871872
Set4	Chromosome	1256523..1257880	1358	1257034..1257196	>>>>>>	mfd	-1.12649	0.2222	Nucleotide excision repair
Set4	Chromosome	592074..592891	818	592780..592891	<<<<<<	ylbE	-1.12411	0.357792
Set7	Chromosome	3922217..3922413	197	3922217..3922413	<<<<<<	yigQ	-1.12292	0.999787
Set8	Chromosome	134026..135107	1082	134578..134833	>>>>>>	leuO	-1.12047	0.0558662
Set5	Chromosome	4194775..4195357	583	4195057..4195298	>>>>>>	STM3966; Overlaps: STM3966	-1.1204	0.0111968
Set4	Chromosome	3163205..3165046	1842	3163205..3163284	>>>>>>	amiC	-1.11992	0.0894053	Peptidoglycan biosynthesis
Set5	Plasmid 1	85978..86205	228	85978..86145	<<<<<<	orf7	-1.11571	0.00704848
Set5	Chromosome	3363196..3363886	691	3363274..3363537	<<<<<<	ygiY; Overlaps: ygiY	-1.11488	0.00702736	Two-component system
Set5	Chromosome	3639691..3640081	391	3639843..3640035	>>>>>>	Overlaps: yhfK; argD	-1.11461	0.00289618	Urea cycle and metabolism of amino groups -!- Lysine biosynthesis
Set6	Chromosome	3626653..3627225	573	3626723..3626926	>>>>>>	fkpA	-1.11319	0.0296384
Set6	Plasmid 1	13029..13781	753	13611..13710	<<<<<<	traG	-1.11097	0.0264216
Set7	Chromosome	42239..43969	1731	42578..42834	<<<<<<	STM0036	-1.11019	0.999787
Set4	Chromosome	4761683..4761997	315	4761841..4761997	<<<<<<	STM4492	-1.10984	0.0604838
Set2	Chromosome	2112855..2113116	262	2112855..2112966	>>>>>>	pocR	-1.10976	0.0305397
Set3	Chromosome	3908288..3909211	924	3908463..3908644	>>>>>>	lldP	-1.10844	0.211621
Set8	Chromosome	128387..130035	1649	128792..128931	>>>>>>	Intergenic: yabN-leuD	-1.10817	0.146301
Set5	Chromosome	965181..965372	192	965227..965372	<<<<<<	ybjT	-1.10756	0.00734965		Expressed during E.coli O157:H7 infection of humans
Set3	Chromosome	3689506..3690228	723	3689791..3690070	>>>>>>	bioH	-1.10625	0.0790025
Set7	Chromosome	134026..135107	1082	134503..134654	>>>>>>	Intergenic: leuL-leuO; leuO	-1.10575	0.999787
Set4	Chromosome	4240982..4241649	668	4241130..4241261	<<<<<<	STM4010	-1.10486	0.36666
Set4	Chromosome	3452803..3453647	845	3453506..3453577	<<<<<<	yraL	-1.1031	0.176045
Set7	Chromosome	3812717..3813458	742	3813056..3813272	>>>>>>	yhjK	-1.10137	0.918336
Set2	Plasmid 1	62089..62210	122	62089..62172	>>>>>>	spvR	-1.10087	0.0322845		Plasmid regulator of virulence genes. Mutant previously shown to be attenuated in mice.
Set7	Chromosome	924020..925223	1204	924747..924897	>>>>>>	Intergenic: yliH-STM0854	-1.10048	0.918336
Set8	Chromosome	3871212..3871980	769	3871331..3871443	<<<<<<	bax	-1.09926	0.039676
Set6	Chromosome	750825..750991	167	750853..750991	>>>>>>	citA	-1.09825	0.0353595
Set1	Chromosome	3471162..3471315	154	3471162..3471246	<<<<<<	pnp	-1.0982	0.0120082	Purine metabolism -!- Pyrimidine metabolism
Set8	Chromosome	599060..600885	1826	600685..600885	>>>>>>	STM0538	-1.0981	0.275523
Set8	Chromosome	3979409..3979854	446	3979702..3979854	>>>>>>	marT	-1.09803	0.067876
Set1	Chromosome	1381107..1381517	411	1381411..1381517	<<<<<<	ydiU	-1.09729	0.0114783
Set4	Chromosome	3808194..3809069	876	3808888..3809055	<<<<<<	Overlaps: kdgK; kdgK	-1.09521	0.201073	Pentose phosphate pathway -!- Pentose and glucuronate interconversions
Set8	Chromosome	1155164..1155830	667	1155518..1155778	>>>>>>	cbpA	-1.09488	0.149963
Set1	Chromosome	77062..77695	634	77062..77200	>>>>>>	carB	-1.09452	0.0153544	Pyrimidine metabolism -!- Glutamate metabolism	Mutants fail to induce aggregation of host endosomal compartments into lgp-tubules due to multiple auxotrophy
Set4	Chromosome	4558096..4558323	228	4558096..4558316	<<<<<<	yjdE	-1.09403	0.0694318
Set7	Chromosome	3403940..3404291	352	3404160..3404291	>>>>>>	aer	-1.09387	0.999787	Two-component system -!- Bacterial chemotaxis
Set6	Chromosome	3626181..3626652	472	3626532..3626597	<<<<<<	fkpA	-1.09228	0.0373037
Set5	Chromosome	4558514..4559012	499	4558829..4559012	>>>>>>	Intergenic: yjdE-adiY; adiY	-1.09202	0.0069736
Set3	Chromosome	3297827..3298250	424	3297849..3298037	<<<<<<	STM3118	-1.09092	0.0752792
Set3	Chromosome	3979046..3979408	363	3979090..3979236	<<<<<<	fidL	-1.0907	0.0745772
Set1	Chromosome	3838782..3838978	197	3838910..3838978	<<<<<<	STM3631	-1.08901	0.0114783
Set7	Chromosome	4500807..4501398	592	4500935..4501088	>>>>>>	STM4258	-1.08843	0.893651
Set2	Chromosome	86165..86392	228	86165..86209	>>>>>>	caiA	-1.08834	0.0302221
Set7	Chromosome	4185035..4185622	588	4185338..4185503	>>>>>>	recQ	-1.08808	0.999787
Set5	Chromosome	252936..253142	207	252936..253142	<<<<<<	Intergenic: glnD-map	-1.086	0.00542139
Set7	Chromosome	3056978..3057288	311	3056978..3057214	<<<<<<	spaO	-1.08573	0.999787	Type III secretion system
Set1	Chromosome	3432065..3432457	393	3432168..3432327	>>>>>>	tdcB	-1.08293	0.0345877	Glycine, serine and threonine metabolism -!- Valine, leucine and isoleucine biosynthesis
Set7	Chromosome	4528220..4528415	196	4528220..4528324	<<<<<<	yjcD	-1.08283	0.999787
Set8	Chromosome	111078..111994	917	111383..111531	<<<<<<	hepA	-1.08275	0.039676
Set7	Chromosome	808840..808991	152	808840..808949	>>>>>>	Overlaps: cydA	-1.08009	0.918336	Oxidative phosphorylation	Mutant shown to be attenuated in chickens
Set4	Chromosome	236435..236621	187	236491..236621	>>>>>>	STM0201	-1.07935	0.117124
Set3	Chromosome	345699..346532	834	345699..345934	<<<<<<	safD	-1.07703	0.141994
Set4	Chromosome	3257033..3257479	447	3257108..3257290	<<<<<<	Overlaps: tktA; tktA	-1.0768	0.0602003	Pentose phosphate pathway -!- Carbon fixation
Set5	Chromosome	3070641..3071650	1010	3070641..3070698	<<<<<<	STM2905; Overlaps: STM2905	-1.07354	0.0033189
Set5	Chromosome	1644272..1644385	114	1644272..1644385	<<<<<<	ydcW	-1.07222	0.00323233	Urea cycle and metabolism of amino groups -!- beta-Alanine metabolism
Set7	Chromosome	3933912..3934581	670	3934473..3934581	<<<<<<	rfaJ	-1.07204	0.999787	Lipopolysaccharide biosynthesis -!- Glycan structures - biosynthesis 2
Set7	Chromosome	3734340..3734464	125	3734340..3734434	>>>>>>	gntR	-1.06994	0.940847
Set8	Chromosome	762389..762460	72	762389..762460	>>>>>>	potE	-1.06939	0.039676
Set5	Chromosome	2677131..2677929	799	2677723..2677813	<<<<<<	Overlaps: hscA - hscB	-1.06938	0.0164071
Set3	Chromosome	3362928..3363195	268	3362928..3363048	>>>>>>	ygiY	-1.06905	0.143187	Two-component system
Set4	Chromosome	4816277..4817620	1344	4817560..4817620	<<<<<<	STM4538	-1.06688	0.252083	Fructose and mannose metabolism -!- Phosphotransferase system (PTS)
Set5	Chromosome	2435148..2435597	450	2435265..2435469	<<<<<<	nuoC	-1.06673	0.0959312	Ubiquinone biosynthesis -!- Oxidative phosphorylation	NADH dehydrogenase I chain C,D. Mutants in complex I show reduced virulence (pers. comm. in reference)
Set2	Chromosome	4549565..4549883	319	4549565..4549697	>>>>>>	lpxO	-1.0637	0.0305397
Set5	Plasmid 1	62318..63527	1210	62432..62592	>>>>>>	Intergenic: spvA-spvR	-1.06368	0.00738911		Insertion within plasmid virulence operon
Set6	Chromosome	193703..195395	1693	193869..193932	>>>>>>	STM0164	-1.06324	0.0750831
Set3	Chromosome	4174520..4175735	1216	4174813..4174898	>>>>>>	yigA	-1.06254	0.0920697
Set6	Chromosome	3054284..3055241	958	3054812..3054986	<<<<<<	spaS	-1.06112	0.0843654	Type III secretion system
Set7	Chromosome	3452803..3453647	845	3453350..3453506	<<<<<<	yraL	-1.05813	0.999787
Set2	Chromosome	3508966..3509473	508	3509316..3509473	<<<<<<	Overlaps: ptsO; Intergenic: ptsO-yrbL	-1.05759	0.0305397
Set8	Chromosome	3429369..3429642	274	3429502..3429642	<<<<<<	tdcD	-1.0572	0.039676	Propanoate metabolism
Set6	Chromosome	3974446..3975307	862	3974914..3975073	<<<<<<	Intergenic: rhuM-rmbA	-1.05492	0.052064
Set2	Chromosome	3922217..3922413	197	3922217..3922264	>>>>>>	yigQ	-1.05482	0.0361233
Set5	Chromosome	1933996..1934250	255	1933996..1934250	<<<<<<	purT	-1.0547	0.0153242	Purine metabolism -!- One carbon pool by folate
Set7	Chromosome	3535671..3536015	345	3535778..3535939	>>>>>>	yhcM	-1.05451	0.999787
Set8	Chromosome	4004533..4005381	849	4005113..4005265	>>>>>>	STM3783; Overlaps: STM3783 - STM3784	-1.05231	0.0662233
Set7	Chromosome	2643090..2643183	94	2643090..2643139	<<<<<<	ratA	-1.05074	0.999787
Set8	Chromosome	2476156..2477592	1437	2476350..2476574	>>>>>>	Overlaps: accD; accD	-1.05054	0.135617	Fatty acid biosynthesis -!- Pyruvate metabolism -!- Propanoate metabolism
Set3	Chromosome	527124..528043	920	527564..527692	<<<<<<	Overlaps: hha; hha	-1.05013	0.171853
Set4	Chromosome	2202419..2204204	1786	2203735..2203959	<<<<<<	asmA	-1.04981	0.0779027
Set1	Chromosome	3172297..3172624	328	3172557..3172624	>>>>>>	ptr	-1.04289	0.0114783
Set6	Chromosome	4309276..4309849	574	4309534..4309675	>>>>>>	Overlaps: yneA - yneB; yneB	-1.0421	0.108217
Set8	Chromosome	4816277..4817620	1344	4817355..4817620	>>>>>>	STM4538	-1.04008	0.145903	Fructose and mannose metabolism -!- Phosphotransferase system (PTS)
Set3	Chromosome	840163..840542	380	840333..840482	<<<<<<	galE	-1.03983	0.0639071	Galactose metabolism -!- Nucleotide sugars metabolism
Set7	Chromosome	2310061..2311672	1612	2310515..2310666	<<<<<<	yeiU	-1.03951	0.999787
Set7	Chromosome	3067051..3068883	1833	3067051..3067135	<<<<<<	invH	-1.03937	0.999787
Set3	Chromosome	3489341..3490255	915	3489341..3489474	>>>>>>	greA	-1.03931	0.542043
Set8	Chromosome	3894102..3894814	713	3894297..3894471	>>>>>>	selA	-1.03859	0.0498811	Selenoamino acid metabolism
Set6	Chromosome	4395437..4397065	1629	4395924..4396067	<<<<<<	Overlaps: STM4155 - STM4156; STM4156	-1.03486	0.0246451
Set4	Chromosome	3734340..3734464	125	3734340..3734434	>>>>>>	gntR	-1.03482	0.259976
Set6	Chromosome	2242267..2242923	657	2242381..2242611	<<<<<<	stcC	-1.03412	0.0240934
Set7	Chromosome	3792863..3794181	1319	3793318..3793455	>>>>>>	STM3599	-1.03173	0.999787	Two-component system
Set5	Chromosome	365714..367047	1334	365870..366016	>>>>>>	proB	-1.03152	0.00341539	Urea cycle and metabolism of amino groups
Set3	Chromosome	3867009..3867658	650	3867009..3867145	<<<<<<	xylB	-1.03022	0.229417	Pentose and glucuronate interconversions
Set1	Chromosome	4243069..4243501	433	4243069..4243168	<<<<<<	STM4012	-1.03019	0.0115848
Set3	Chromosome	2954446..2955015	570	2954735..2954835	<<<<<<	nxiA; Overlaps: nxiA	-1.03002	0.511562
Set3	Chromosome	4277010..4277726	717	4277300..4277530	<<<<<<	Overlaps: rhaD; Intergenic: rhaD-rhaA; Overlaps: rhaA	-1.02932	0.230884
Set4	Chromosome	4870636..4871438	803	4871338..4871438	<<<<<<	sthB	-1.02932	0.142475
Set8	Chromosome	3922217..3922413	197	3922217..3922359	<<<<<<	yigQ	-1.02795	0.113968
Set3	Chromosome	2336982..2337613	632	2336982..2337107	<<<<<<	STM2239	-1.02712	0.0752792
Set7	Chromosome	4856157..4857084	928	4856567..4856721	>>>>>>	nadR	-1.0271	0.969041
Set8	Chromosome	4187131..4187995	865	4187131..4187398	<<<<<<	rthB; Overlaps: rthB; Intergenic: rthB-pldB	-1.02694	0.153373
Set4	Chromosome	3230446..3231036	591	3230514..3230679	>>>>>>	bglA	-1.02689	0.207645	Glycolysis / Gluconeogenesis
Set7	Plasmid 1	68941..69645	705	69280..69442	<<<<<<	Intergenic: PSLT033-PSLT034	-1.02599	0.999787
Set4	Chromosome	3130840..3131487	648	3130863..3131004	>>>>>>	STM2959	-1.02596	0.130962	Glycine, serine and threonine metabolism -!- Glycerolipid metabolism -!- Glyoxylate and dicarboxylate metabolism
Set7	Chromosome	3050907..3051741	835	3051427..3051558	>>>>>>	sipC	-1.02579	0.999787
Set6	Chromosome	4628053..4628775	723	4628279..4628436	<<<<<<	Overlaps: hflK - hflC; hflC	-1.02563	0.118325
Set1	Chromosome	2969621..2969863	243	2969745..2969863	<<<<<<	Overlaps: stpA	-1.02533	0.0115848
Set1	Plasmid 1	32810..33018	209	32860..32990	>>>>>>	Intergenic: finP-traM	-1.02456	0.139613
Set7	Chromosome	588998..590292	1295	589363..589692	<<<<<<	allC; Overlaps: allC - allD; allD	-1.02365	0.999787
Set4	Chromosome	3097644..3097698	55	3097644..3097698	>>>>>>	cysD	-1.0223	0.386363	Purine metabolism -!- Selenoamino acid metabolism -!- Sulfur metabolism
Set5	Chromosome	3407751..3408359	609	3408144..3408357	>>>>>>	fadH	-1.02217	0.00398208
Set4	Chromosome	3798447..3799169	723	3798447..3798582	<<<<<<	Overlaps: treF - STM3604	-1.01954	0.173927
Set4	Plasmid 1	56039..56402	364	56219..56343	<<<<<<	PSLT046; Overlaps: PSLT046	-1.01931	0.143	Nitrogen metabolism
Set4	Chromosome	2218304..2218864	561	2218755..2218864	<<<<<<	yegO	-1.01893	0.0685455	Two-component system
Set8	Chromosome	3057497..3059233	1737	3058543..3058605	>>>>>>	invJ	-1.01826	0.039676
Set7	Plasmid 1	75634..75938	305	75810..75938	>>>>>>	Intergenic: PSLT024-PSLT025	-1.01794	0.999787
Set1	Chromosome	4549565..4549883	319	4549565..4549697	>>>>>>	lpxO	-1.01782	0.0165476
Set7	Chromosome	4522585..4523897	1313	4523392..4523515	>>>>>>	Intergenic: yjcB-yjcC	-1.01777	0.999787
Set8	Chromosome	3050630..3050906	277	3050740..3050906	>>>>>>	sipC	-1.01637	0.105063
Set3	Chromosome	539711..539983	273	539746..539936	>>>>>>	apt	-1.01599	0.563321	Purine metabolism
Set4	Chromosome	1868206..1869512	1307	1868830..1869008	>>>>>>	Overlaps: ycgL; Overlaps: minC; minC	-1.01555	0.0779027
Set3	Chromosome	3924481..3924721	241	3924481..3924564	<<<<<<	tdh	-1.01341	0.146059	Glycine, serine and threonine metabolism
Set4	Chromosome	4864347..4865211	865	4864446..4864637	<<<<<<	creA	-1.00994	0.0670235
Set5	Chromosome	4692828..4693474	647	4692865..4693069	>>>>>>	STM4428; Overlaps: STM4428; Overlaps: STM4429; STM4429	-1.00736	0.00943825
Set6	Chromosome	4003345..4003843	499	4003502..4003742	>>>>>>	Overlaps: STM3781 - STM3782; STM3782	-1.00511	0.037023
Set7	Chromosome	2509389..2510150	762	2509880..2510071	>>>>>>	pgtP	-1.00479	0.999787	Two-component system
Set3	Chromosome	2922878..2923372	495	2923265..2923372	<<<<<<	STM2760	-1.00474	0.126751
Set4	Chromosome	1999..3321	1323	2600..2813	<<<<<<	thrA; Overlaps: thrA - thrB	-1.00385	0.125762
Set3	Chromosome	3835395..3836212	818	3835395..3835554	<<<<<<	dppB	-1.00377	0.0720629	ABC transporters
Set4	Chromosome	3021177..3021929	753	3021418..3021581	>>>>>>	hycB; Overlaps: hycB	-1.00374	0.192883
Set6	Chromosome	629861..631283	1423	629979..630246	>>>>>>	STM0571	-1.00347	0.0280871
Set4	Chromosome	67864..68818	955	68747..68818	<<<<<<	citC2	-1.0019	0.199674	Two-component system
Set4	Chromosome	3775555..3777415	1861	3775555..3775633	<<<<<<	yhiH	-1.00027	0.0800869
Set4	Chromosome	4016684..4016989	306	4016690..4016870	<<<<<<	STM3794	-0.999758	0.0777405
Set8	Chromosome	556319..557534	1216	557444..557534	>>>>>>	copA	-0.99943	0.0744614
Set7	Chromosome	2909458..2910560	1103	2909864..2910097	>>>>>>	Overlaps: STM2746; Overlaps: STM2747; STM2747	-0.998778	0.999787
Set2	Chromosome	526277..526462	186	526277..526398	>>>>>>	ylaC	-0.998211	0.0319112
Set4	Chromosome	4808273..4808538	266	4808273..4808442	<<<<<<	yjiY	-0.997715	0.0705489
Set8	Chromosome	453047..454081	1035	453383..453528	>>>>>>	brnQ	-0.994812	0.327458
Set6	Chromosome	1283202..1283700	499	1283448..1283675	>>>>>>	STM1239	-0.992748	0.0327793
Set5	Chromosome	4368805..4368996	192	4368897..4368996	>>>>>>	trmA	-0.989103	0.00461207
Set7	Chromosome	4727291..4729003	1713	4728159..4728323	<<<<<<	STM4465	-0.988806	0.999787	Urea cycle and metabolism of amino groups -!- Arginine and proline metabolism
Set3	Chromosome	40867..41161	295	40867..40994	<<<<<<	STM0035	-0.985685	0.252429
Set4	Chromosome	4639511..4639844	334	4639511..4639736	<<<<<<	yjfC	-0.985148	0.07399
Set3	Chromosome	1934685..1935004	320	1934685..1934803	<<<<<<	eda	-0.983221	0.247384	Pentose phosphate pathway -!- Pentose and glucuronate interconversions -!- Arginine and proline metabolism -!- Glyoxylate and dicarboxylate metabolism
Set7	Chromosome	4726855..4727155	301	4727065..4727155	>>>>>>	STM4464	-0.982	0.999787
Set6	Chromosome	377100..378403	1304	377675..377782	>>>>>>	Intergenic: STM0334-STM0335	-0.981233	0.0246451
Set8	Chromosome	3933912..3934581	670	3933972..3934103	>>>>>>	rfaJ	-0.981223	0.073607	Lipopolysaccharide biosynthesis -!- Glycan structures - biosynthesis 2
Set2	Chromosome	4628053..4628775	723	4628672..4628775	>>>>>>	hflC	-0.979686	0.0462447
Set7	Chromosome	3895219..3895381	163	3895219..3895332	>>>>>>	selA	-0.978712	0.999787	Selenoamino acid metabolism
Set3	Chromosome	1406702..1407594	893	1406702..1406807	<<<<<<	STM1366	-0.978709	0.297213
Set8	Chromosome	3807104..3807581	478	3807104..3807160	<<<<<<	yhjG	-0.978154	0.0653174
Set7	Chromosome	2483951..2484813	863	2484673..2484813	>>>>>>	STM2375	-0.977552	0.999787
Set8	Chromosome	1010150..1011242	1093	1010662..1010784	>>>>>>	STM0972	-0.977082	0.132222
Set7	Chromosome	3770182..3770997	816	3770674..3770971	<<<<<<	yhhS; Overlaps: yhhS; Intergenic: yhhS-yhhT; yhhT	-0.97649	0.999787
Set5	Chromosome	3919151..3920051	901	3919706..3919973	>>>>>>	pmgI	-0.976384	0.00620756	Glycolysis / Gluconeogenesis
Set7	Chromosome	2852903..2853751	849	2852946..2853136	>>>>>>	STM2691	-0.975128	0.999787	ABC transporters
Set5	Chromosome	3817530..3818028	499	3817530..3817579	<<<<<<	yhjL	-0.974992	0.0090065
Set6	Chromosome	3739253..3739752	500	3739388..3739678	>>>>>>	STM3548	-0.974947	0.0456283
Set7	Chromosome	2717918..2720759	2842	2718017..2718173	<<<<<<	STM2574	-0.972532	0.999787
Set8	Chromosome	4688116..4689258	1143	4688474..4688537	>>>>>>	Overlaps: STM4425	-0.972517	0.143565	Inositol metabolism -!- Inositol phosphate metabolism
Set4	Chromosome	3457142..3458315	1174	3457142..3457238	>>>>>>	yraP	-0.971358	0.0909836
Set8	Chromosome	3686872..3687032	161	3686896..3687032	<<<<<<	feoB	-0.969351	0.39335
Set1	Chromosome	79978..81200	1223	79978..80257	<<<<<<	carB	-0.968726	0.0673226	Pyrimidine metabolism -!- Glutamate metabolism	Mutants fail to induce aggregation of host endosomal compartments into lgp-tubules due to multiple auxotrophy
Set4	Chromosome	3122238..3122736	499	3122332..3122562	<<<<<<	mazG	-0.968521	0.0959983	Purine metabolism -!- Pyrimidine metabolism
Set4	Chromosome	4871439..4871653	215	4871439..4871533	<<<<<<	sthB	-0.96851	0.274306
Set2	Chromosome	29132..29290	159	29145..29290	<<<<<<	bcfD	-0.968365	0.0598097
Set8	Chromosome	876005..876174	170	876005..876114	<<<<<<	ybhN	-0.96693	0.319095
Set1	Chromosome	427114..427366	253	427267..427366	<<<<<<	yaiU	-0.96377	0.0137157
Set1	Chromosome	3234047..3234528	482	3234086..3234279	>>>>>>	gcvP	-0.963213	0.0117034	Glycine, serine and threonine metabolism
Set4	Chromosome	3731528..3731864	337	3731528..3731674	<<<<<<	gntU	-0.961152	0.0778603
Set7	Chromosome	3644041..3644176	136	3644041..3644127	<<<<<<	yhfC	-0.961026	0.999787
Set5	Plasmid 1	82647..83102	456	82647..82868	<<<<<<	pefC	-0.959755	0.00475693
Set8	Chromosome	3234047..3234528	482	3234047..3234173	<<<<<<	gcvP	-0.959695	0.0560973	Glycine, serine and threonine metabolism
Set7	Chromosome	3207151..3207908	758	3207387..3207563	<<<<<<	Overlaps: STM3025; Intergenic: STM3025-STM3026	-0.959358	0.999787
Set6	Chromosome	1633349..1633606	258	1633448..1633512	>>>>>>	yncC	-0.959351	0.0325171
Set8	Chromosome	4553979..4554738	760	4554155..4554408	<<<<<<	basS	-0.958487	0.0434138	Two-component system
Set6	Chromosome	3269349..3269657	309	3269486..3269657	>>>>>>	Intergenic: STM3085-speA	-0.958404	0.0470958
Set3	Chromosome	3410717..3411236	520	3411049..3411236	>>>>>>	ygjQ	-0.958389	0.330753
Set8	Chromosome	3744887..3745333	447	3744887..3744980	<<<<<<	ugpC	-0.958325	0.170189	ABC transporters
Set5	Chromosome	3417852..3418048	197	3418000..3418048	>>>>>>	yqjE	-0.958318	0.0113805
Set7	Chromosome	4575612..4578011	2400	4576334..4576393	>>>>>>	STM4307	-0.958118	0.999787
Set4	Chromosome	3550794..3551608	815	3551292..3551568	<<<<<<	Intergenic: yhcO-yhcP; yhcP	-0.956792	0.184218
Set4	Chromosome	4716806..4717482	677	4716806..4717039	>>>>>>	treC	-0.953584	0.118806	Starch and sucrose metabolism
Set7	Chromosome	4585512..4586162	651	4586052..4586162	<<<<<<	Intergenic: phoN-STM4320	-0.951023	0.999787
Set3	Plasmid 1	60625..61154	530	60687..60895	<<<<<<	PSLT042	-0.950796	0.433176
Set4	Chromosome	1967244..1967656	413	1967259..1967462	>>>>>>	flhA	-0.949416	0.0807327	Flagellar assembly -!- Type III secretion system
Set3	Chromosome	954983..955835	853	955437..955596	<<<<<<	Overlaps: STM0885 - STM0886; STM0886	-0.948635	0.51537
Set7	Chromosome	3320475..3321548	1074	3320943..3321130	>>>>>>	STM3137; Overlaps: STM3137; Intergenic: STM3137-STM3138	-0.947419	0.999787
Set4	Chromosome	3816358..3817197	840	3816588..3816784	>>>>>>	yhjL	-0.947285	0.0871549
Set8	Chromosome	4501399..4501691	293	4501399..4501651	<<<<<<	STM4259	-0.947261	0.0526002
Set4	Chromosome	4318591..4319354	764	4318687..4318815	<<<<<<	yiiU; Overlaps: yiiU	-0.944904	0.07399
Set7	Plasmid 1	30489..30948	460	30629..30770	>>>>>>	traL	-0.944171	0.999787
Set8	Chromosome	3952981..3953790	810	3953165..3953457	<<<<<<	yicF	-0.943995	0.0402865	DNA replication -!- Base excision repair -!- Nucleotide excision repair -!- Mismatch repair
Set4	Chromosome	1921795..1922182	388	1921829..1922182	<<<<<<	mig-3	-0.943324	0.07399
Set3	Chromosome	3558437..3558970	534	3558437..3558650	<<<<<<	yhdP	-0.943117	0.0658959
Set3	Chromosome	4045251..4045632	382	4045512..4045632	>>>>>>	torC	-0.942844	0.376326	Two-component system
Set7	Chromosome	317155..318577	1423	318045..318227	<<<<<<	STM0277; STM0278	-0.94163	0.999787
Set4	Chromosome	4689259..4690909	1651	4690735..4690880	<<<<<<	srfJ	-0.941545	0.117264	Sphingolipid metabolism -!- Glycan structures - degradation
Set7	Chromosome	4872267..4873051	785	4872634..4872837	>>>>>>	Overlaps: sthA; sthA	-0.940925	0.999787
Set7	Chromosome	3231542..3232878	1337	3231708..3231948	<<<<<<	STM3052	-0.940496	0.999787
Set6	Chromosome	3595697..3597179	1483	3596158..3596285	>>>>>>	yrdD	-0.939583	0.0433937
Set4	Chromosome	3305853..3306301	449	3305980..3306043	<<<<<<	STM3125	-0.938518	0.160075
Set6	Chromosome	134026..135107	1082	134026..134226	<<<<<<	Intergenic: leuL-leuO	-0.93832	0.0335446
Set2	Chromosome	4558342..4558513	172	4558342..4558412	>>>>>>	yjdE	-0.936794	0.0321344
Set4	Chromosome	1790786..1790974	189	1790803..1790974	>>>>>>	cls	-0.936513	0.173553	Glycerophospholipid metabolism
Set8	Chromosome	3511198..3512292	1095	3511765..3511957	<<<<<<	Intergenic: yhbL-arcB; Overlaps: arcB	-0.936435	0.208526
Set5	Chromosome	87181..87639	459	87278..87519	>>>>>>	caiT	-0.936179	0.00804483
Set3	Chromosome	451879..452965	1087	452472..452741	<<<<<<	Intergenic: phoR-brnQ	-0.934772	0.237323
Set4	Chromosome	3587684..3588629	946	3587684..3587738	>>>>>>	Intergenic: yhdV-yrdA	-0.933579	0.109514
Set4	Chromosome	2746457..2746870	414	2746542..2746820	>>>>>>	STM2599	-0.933276	0.192917
Set7	Chromosome	3065283..3066203	921	3065949..3066135	>>>>>>	invF	-0.932703	0.999787
Set3	Chromosome	871378..871816	439	871417..871685	<<<<<<	Overlaps: moaC; moaC	-0.931522	0.52294
Set1	Chromosome	387409..387603	195	387555..387603	>>>>>>	STM0343	-0.931116	0.0190151
Set4	Chromosome	442778..443844	1067	443128..443245	>>>>>>	rdgC	-0.92992	0.193057
Set1	Chromosome	1858653..1858891	239	1858653..1858785	<<<<<<	dadX	-0.929047	0.012418	Alanine and aspartate metabolism -!- D-Alanine metabolism
Set4	Chromosome	1670179..1670609	431	1670179..1670349	<<<<<<	STM1624	-0.928858	0.147645
Set6	Chromosome	1118255..1118583	329	1118484..1118583	>>>>>>	Intergenic: ompA-sulA	-0.927796	0.424222
Set4	Chromosome	2732199..2733264	1066	2732341..2733264	<<<<<<	STM2587; Overlaps: STM2587 - STM2588	-0.927744	0.0768627
Set4	Chromosome	599060..600885	1826	600068..600244	<<<<<<	STM0538	-0.923551	0.0773439
Set7	Chromosome	1246369..1247710	1342	1247541..1247710	>>>>>>	ycfM	-0.921811	0.999787
Set1	Chromosome	3177220..3177435	216	3177314..3177435	<<<<<<	recC	-0.921429	0.0130169	Homologous recombination
Set7	Chromosome	832458..832774	317	832458..832712	>>>>>>	Overlaps: STM0769; STM0769	-0.921372	0.999787
Set4	Chromosome	3585036..3585447	412	3585036..3585278	<<<<<<	acrF	-0.921169	0.0885124
Set7	Chromosome	4673460..4673829	370	4673644..4673767	<<<<<<	STM4412; Overlaps: STM4412 - STM4413	-0.920976	0.999787
Set7	Chromosome	4458651..4459546	896	4459262..4459444	>>>>>>	Intergenic: STM4218-STM4219; Overlaps: STM4219	-0.920615	0.999787
Set2	Chromosome	1381107..1381517	411	1381411..1381517	<<<<<<	ydiU	-0.920434	0.0321344
Set2	Plasmid 1	72558..72775	218	72558..72682	>>>>>>	PSLT030	-0.919834	0.0572082
Set2	Plasmid 1	12584..13028	445	12924..13028	<<<<<<	traG	-0.919196	0.0325714
Set4	Chromosome	4647356..4647954	599	4647471..4647623	<<<<<<	sgaB; ptxA	-0.918751	0.142521	Ascorbate and aldarate metabolism -!- Phosphotransferase system (PTS)
Set7	Chromosome	402188..402252	65	402188..402245	>>>>>>	STM0356	-0.918006	0.999787
Set5	Chromosome	3867846..3868137	292	3867846..3867949	<<<<<<	xylA	-0.917878	0.0134989	Pentose and glucuronate interconversions -!- Fructose and mannose metabolism
Set7	Chromosome	4281233..4282655	1423	4282001..4282180	>>>>>>	rhaR	-0.917687	0.999787
Set5	Chromosome	315381..315657	277	315381..315516	<<<<<<	STM0274	-0.916702	0.0113588
Set3	Chromosome	3851912..3852915	1004	3852401..3852553	<<<<<<	bisC	-0.916496	0.139408
Set4	Chromosome	3139442..3140498	1057	3139630..3139919	>>>>>>	yqcD	-0.916318	0.209462
Set4	Chromosome	4356000..4356250	251	4356000..4356194	>>>>>>	yijP	-0.915772	0.0865207
Set4	Plasmid 1	17335..17703	369	17335..17418	>>>>>>	Overlaps: trbE; Overlaps: traN - trbE	-0.915533	0.129439
Set8	Chromosome	1575930..1577152	1223	1576779..1577107	<<<<<<	pqaA	-0.913655	0.085557
Set4	Chromosome	3241495..3243477	1983	3242820..3242968	<<<<<<	Intergenic: ygfE-ygfA	-0.913197	0.0775459
Set5	Chromosome	4148221..4149277	1057	4148785..4148977	<<<<<<	rfe	-0.912358	0.0123528
Set8	Chromosome	2717918..2720759	2842	2718684..2718813	>>>>>>	STM2575	-0.911944	0.0723695
Set7	Chromosome	4246776..4247612	837	4247024..4247293	<<<<<<	yshA; Overlaps: yshA; Overlaps: yihO; yihO	-0.911777	0.999787
Set3	Chromosome	1232223..1232759	537	1232288..1232451	>>>>>>	Overlaps: plsX; plsX	-0.910888	0.245323
Set4	Chromosome	4077821..4078508	688	4077821..4077937	>>>>>>	yieE	-0.909595	0.0885566
Set2	Chromosome	3838782..3838978	197	3838910..3838978	<<<<<<	STM3631	-0.909041	0.0348015
Set4	Chromosome	370921..373540	2620	372432..372632	<<<<<<	STM0329	-0.908908	0.221156	Valine, leucine and isoleucine biosynthesis
Set6	Chromosome	2909458..2910560	1103	2909732..2909890	<<<<<<	STM2746	-0.908793	0.0265761
Set7	Chromosome	4005439..4006345	907	4005689..4005857	<<<<<<	Overlaps: STM3784; Overlaps: STM3784 - STM3785; STM3785	-0.907478	0.999787
Set4	Plasmid 1	77021..77995	975	77809..77995	<<<<<<	Intergenic: PSLT020-repA2	-0.907013	0.0968188
Set8	Chromosome	3342186..3342801	616	3342186..3342356	>>>>>>	metC	-0.906669	0.119236	Methionine metabolism -!- Cysteine metabolism -!- Selenoamino acid metabolism -!- Nitrogen metabolism -!- Sulfur metabolism
Set4	Chromosome	2810015..2812932	2918	2810433..2810633	>>>>>>	STM2668	-0.90573	0.156036
Set4	Plasmid 1	4415..4712	298	4605..4712	>>>>>>	traI	-0.90533	0.0922914		Plasmid conjugative transfer helicase. Some mutants attenuating, others not?
Set1	Chromosome	86165..86392	228	86165..86209	>>>>>>	caiA	-0.903061	0.0120486
Set4	Chromosome	1569290..1570408	1119	1569497..1569708	>>>>>>	STM1538	-0.90168	0.081131	Trinitrotoluene degradation
Set5	Chromosome	4807639..4807932	294	4807758..4807932	>>>>>>	yjiA; Overlaps: yjiA	-0.900979	0.00518332
Set1	Chromosome	1765404..1766727	1324	1765504..1765662	<<<<<<	cysB	-0.900156	0.0119592
Set3	Chromosome	4150859..4151264	406	4151035..4151168	<<<<<<	wecB	-0.899825	0.653541	Aminosugars metabolism
Set4	Chromosome	21553..22216	664	22055..22216	<<<<<<	STM0019	-0.899751	0.0897597
Set4	Chromosome	1271327..1272495	1169	1271327..1271702	>>>>>>	STM1228	-0.89941	0.137002
Set8	Chromosome	3307307..3308844	1538	3308761..3308844	>>>>>>	STM3128	-0.898645	0.0978577	Urea cycle and metabolism of amino groups
Set8	Plasmid 1	85978..86205	228	85978..86145	<<<<<<	orf7	-0.898325	0.0467277
Set8	Plasmid 1	72776..72955	180	72776..72870	>>>>>>	PSLT030	-0.897309	0.394588
Set8	Chromosome	341972..342161	190	342028..342161	>>>>>>	safA	-0.896494	0.039676
Set5	Chromosome	669724..670405	682	670064..670305	>>>>>>	ahpC	-0.896239	0.00517279
Set8	Chromosome	4514640..4515599	960	4515487..4515599	<<<<<<	STM4261	-0.893995	0.039676
Set7	Chromosome	3281823..3283225	1403	3281823..3282033	<<<<<<	yggS	-0.893485	0.999787
Set3	Chromosome	4317250..4317636	387	4317438..4317636	>>>>>>	glpF	-0.892786	0.0979428
Set5	Chromosome	3690229..3690687	459	3690316..3690581	<<<<<<	yhgH	-0.892475	0.0675457
Set7	Chromosome	1367374..1368033	660	1367642..1367804	>>>>>>	rfc	-0.892234	0.999787
Set6	Chromosome	4792072..4792902	831	4792651..4792902	>>>>>>	yjiO	-0.892157	0.0259624
Set7	Chromosome	4231140..4232569	1430	4231688..4231797	>>>>>>	STM4002; Overlaps: STM4002	-0.892109	0.999787
Set3	Chromosome	3675479..3676593	1115	3675613..3675678	>>>>>>	yrfI	-0.890845	0.293221
Set2	Chromosome	2614341..2614640	300	2614586..2614640	<<<<<<	ppk	-0.889395	0.0346083	Oxidative phosphorylation
Set8	Chromosome	355244..355740	497	355457..355724	>>>>>>	Intergenic: ghmA-yafJ; Overlaps: yafJ; yafJ	-0.889215	0.0499951
Set6	Chromosome	3061457..3061954	498	3061571..3061826	<<<<<<	invA	-0.886044	0.261528	Type III secretion system
Set1	Chromosome	2455126..2455328	203	2455126..2455199	<<<<<<	STM2345	-0.885853	0.0141005
Set8	Chromosome	4628053..4628775	723	4628539..4628692	<<<<<<	hflC	-0.882378	0.430094
Set2	Chromosome	2565820..2566179	360	2565820..2566075	>>>>>>	eutB	-0.882303	0.0325714	Glycerophospholipid metabolism
Set8	Chromosome	4102802..4102954	153	4102909..4102954	>>>>>>	gidB	-0.880012	0.269363
Set4	Chromosome	859775..859928	154	859855..859928	>>>>>>	bioB	-0.877945	0.176507	Biotin metabolism
Set8	Chromosome	467215..468072	858	467285..467431	>>>>>>	tsx	-0.877542	0.0664476
Set5	Chromosome	1220166..1220271	106	1220209..1220271	<<<<<<	flgI	-0.876316	0.00574076	Flagellar assembly	Probably artefact due to incomplete digest of input
Set3	Chromosome	1195102..1196404	1303	1195688..1195889	>>>>>>	mdoH	-0.875642	0.0932705
Set4	Chromosome	3135410..3136464	1055	3135548..3135893	>>>>>>	gudT	-0.875469	0.088477
Set4	Chromosome	656577..657160	584	656577..656714	>>>>>>	entC	-0.875281	0.149743	Ubiquinone biosynthesis -!- Biosynthesis of siderophore group nonribosomal peptides
Set5	Chromosome	4447777..4448362	586	4448075..4448327	>>>>>>	STM4205; STM4206	-0.875225	0.00662281
Set8	Chromosome	2042723..2042856	134	2042723..2042811	<<<<<<	STM2706	-0.874181	0.129585
Set7	Chromosome	4666131..4666956	826	4666578..4666720	>>>>>>	Overlaps: ytfM; ytfM	-0.872481	0.999787		Predicted to encode beta-barrel outer membrane protein
Set5	Chromosome	4135558..4135746	189	4135622..4135746	>>>>>>	ilvA	-0.871465	0.134979	Glycine, serine and threonine metabolism -!- Valine, leucine and isoleucine biosynthesis
Set5	Chromosome	4077821..4078508	688	4077858..4078054	>>>>>>	yieE	-0.871368	0.00896285
Set7	Chromosome	4040054..4040877	824	4040377..4040530	>>>>>>	STM3820	-0.871348	0.999787
Set8	Chromosome	4822284..4822930	647	4822760..4822930	<<<<<<	Intergenic: mdoB-yjjA; Overlaps: yjjA	-0.870816	0.154193
Set5	Plasmid 1	55064..55672	609	55428..55556	<<<<<<	Intergenic: PSLT046-PSLT047	-0.870732	0.0190144
Set6	Chromosome	3392830..3393558	729	3392830..3392888	<<<<<<	ygiH	-0.870454	0.0377936
Set4	Plasmid 1	19839..20046	208	19839..19959	>>>>>>	trbC	-0.870158	0.141801
Set5	Chromosome	1237754..1238487	734	1238006..1238282	>>>>>>	pabC	-0.867736	0.00578597	Folate biosynthesis
Set2	Chromosome	4212737..4213019	283	4212737..4212804	>>>>>>	fadB	-0.866713	0.0329384	Fatty acid elongation in mitochondria -!- Fatty acid metabolism -!- Valine, leucine and isoleucine degradation -!- Geraniol degradation -!- Lysine degradation -!- Tryptophan metabolism -!- beta-Alanine metabolism -!- Benzoate degradation via CoA ligation -!- Propanoate metabolism -!- Butanoate metabolism -!- Limonene and pinene degradation -!- Caprolactam degradation
Set4	Chromosome	4408184..4408266	83	4408184..4408244	>>>>>>	hupA	-0.865602	0.162589
Set6	Chromosome	23286..23691	406	23286..23447	<<<<<<	Overlaps: STM0020; STM0020	-0.865133	0.0265917
Set4	Chromosome	489939..490671	733	490456..490671	<<<<<<	STM0437	-0.863704	0.110538
Set3	Chromosome	3411237..3412057	821	3411360..3411520	<<<<<<	ygjQ	-0.86358	0.10734
Set1	Chromosome	1806908..1807316	409	1806908..1806958	>>>>>>	ychK	-0.862442	0.0120136		Patatin-like lipolytic enzyme. Possible type III effector?
Set2	Chromosome	880163..880401	239	880350..880401	<<<<<<	ybhS	-0.862224	0.0331138	ABC transporters
Set4	Chromosome	4438656..4442315	3660	4441117..4441285	<<<<<<	Overlaps: STM4198 - STM4199; STM4199	-0.862154	0.0963413
Set8	Chromosome	3159377..3160234	858	3159925..3160197	>>>>>>	STM2986	-0.859311	0.597579
Set4	Chromosome	3597226..3598252	1027	3597854..3598041	<<<<<<	smf	-0.858562	0.242407
Set5	Chromosome	164281..165196	916	164472..164663	>>>>>>	guaC	-0.858426	0.0067128	Purine metabolism
Set2	Chromosome	427114..427366	253	427267..427366	<<<<<<	yaiU	-0.858372	0.032861
Set1	Chromosome	2543983..2544049	67	2543983..2544049	<<<<<<	ptsI	-0.856486	0.0123318	Phosphotransferase system (PTS)
Set5	Chromosome	3905195..3905311	117	3905211..3905311	>>>>>>	STM3691	-0.854378	0.0130499
Set8	Chromosome	1289980..1291185	1206	1291136..1291185	>>>>>>	STM1249	-0.853407	0.0785719
Set6	Chromosome	4003345..4003843	499	4003502..4003742	<<<<<<	Overlaps: STM3781 - STM3782; STM3782	-0.852345	0.101715
Set5	Chromosome	2512217..2512956	740	2512415..2512626	<<<<<<	ddg	-0.852158	0.0500917
Set2	Chromosome	3096011..3096193	183	3096011..3096111	>>>>>>	cysN	-0.851746	0.033326	Purine metabolism -!- Selenoamino acid metabolism -!- Sulfur metabolism
Set8	Chromosome	3914432..3914838	407	3914705..3914838	>>>>>>	STM3698	-0.850568	0.0598062
Set3	Chromosome	3420014..3420379	366	3420170..3420257	>>>>>>	Overlaps: yqjG; Intergenic: yqjG-yhaH	-0.850306	0.0891551
Set8	Chromosome	3059641..3061200	1560	3060630..3060766	>>>>>>	invB	-0.850195	0.495494
Set1	Chromosome	4293966..4294540	575	4293989..4294195	>>>>>>	pfkA	-0.849736	0.201895	Glycolysis / Gluconeogenesis -!- Pentose phosphate pathway -!- Fructose and mannose metabolism -!- Galactose metabolism
Set8	Chromosome	2438877..2439648	772	2439003..2439171	>>>>>>	Intergenic: lrhA-yfbQ	-0.848943	0.299053
Set6	Chromosome	4841014..4841898	885	4841167..4841320	>>>>>>	yjjI	-0.848187	0.029332
Set7	Chromosome	3973745..3974445	701	3974178..3974445	>>>>>>	Intergenic: rhuM-rmbA	-0.847422	0.999787
Set4	Chromosome	3717744..3718584	841	3717744..3717949	>>>>>>	STM3531	-0.84726	0.322744	Valine, leucine and isoleucine biosynthesis -!- Pantothenate and CoA biosynthesis
Set2	Chromosome	1163783..1164036	254	1163963..1164036	<<<<<<	Intergenic: STM1123-putA	-0.84712	0.0330428
Set1	Plasmid 1	48477..48681	205	48477..48562	>>>>>>	parB	-0.84639	0.0470723		Previously shown to not be required for plasmid partitioning
Set4	Chromosome	3720105..3720513	409	3720105..3720269	>>>>>>	Overlaps: glgP	-0.845564	0.0873571	Starch and sucrose metabolism
Set4	Chromosome	2626469..2626600	132	2626550..2626600	>>>>>>	shdA	-0.845266	0.364322
Set7	Chromosome	4760806..4761093	288	4760806..4760884	<<<<<<	STM4492	-0.844921	0.999787
Set7	Chromosome	3581365..3582697	1333	3581788..3581847	<<<<<<	envR	-0.844318	0.999787
Set6	Chromosome	96289..96770	482	96289..96462	<<<<<<	STM0084	-0.844139	0.0462946
Set3	Chromosome	3222197..3223706	1510	3223619..3223706	<<<<<<	recJ	-0.844004	0.819484	Base excision repair -!- Mismatch repair -!- Homologous recombination
Set3	Plasmid 1	77021..77995	975	77529..77659	<<<<<<	Intergenic: PSLT020-repA2	-0.843276	0.239555
Set3	Chromosome	4605302..4605981	680	4605302..4605425	>>>>>>	frdA	-0.842429	0.579334	Citrate cycle (TCA cycle) -!- Oxidative phosphorylation -!- Benzoate degradation via CoA ligation -!- Butanoate metabolism -!- Reductive carboxylate cycle (CO2 fixation) -!- Two-component system
Set4	Chromosome	1197185..1197712	528	1197185..1197360	>>>>>>	msyB; Overlaps: msyB	-0.842324	0.545809
Set8	Chromosome	3898574..3898825	252	3898574..3898669	<<<<<<	Intergenic: mtlA-mtlD	-0.842221	0.0639076
Set4	Chromosome	3665069..3666724	1656	3666459..3666665	<<<<<<	yrfB	-0.842212	0.0977823
Set2	Chromosome	3788900..3789141	242	3788900..3788954	>>>>>>	Intergenic: STM3595-yhiR	-0.841612	0.0339508
Set2	Chromosome	3936310..3936530	221	3936310..3936387	>>>>>>	rfaB	-0.840729	0.0330428	Lipopolysaccharide biosynthesis -!- Glycan structures - biosynthesis 2	LPS core biosynthesis galactosyltransferase
Set4	Chromosome	3640237..3641643	1407	3641376..3641640	<<<<<<	pabA	-0.839899	0.110607	Folate biosynthesis	p-aminobenzoate synthetase component II
Set7	Chromosome	2908506..2909457	952	2908697..2908939	<<<<<<	STM2746	-0.839441	0.999787
Set2	Chromosome	1414692..1414971	280	1414692..1414792	>>>>>>	Intergenic: ynhA-ynhG	-0.838651	0.034319
Set4	Chromosome	4757134..4757553	420	4757363..4757517	<<<<<<	STM4491	-0.83831	0.319636
Set1	Chromosome	3946185..3947465	1281	3947370..3947465	>>>>>>	pyrE	-0.838184	0.0817207	Pyrimidine metabolism -!- Drug metabolism - other enzymes	Orotate phosphoribosyltransferase
Set4	Chromosome	3748769..3749187	419	3748879..3748938	<<<<<<	ugpB	-0.838184	0.293277	ABC transporters
Set8	Plasmid 1	60625..61154	530	60687..60895	<<<<<<	PSLT042	-0.83807	0.107323
Set6	Chromosome	4372039..4373001	963	4372107..4373001	>>>>>>	murI; Intergenic: murI-murB	-0.837247	0.0271587
Set6	Chromosome	3658572..3659249	678	3658786..3659068	>>>>>>	gph	-0.837046	0.02892	Glyoxylate and dicarboxylate metabolism	Involved in dissimilation of intracellular 2-phosphoglycolate formed during DNA repair of lesions induced by oxidative stress
Set1	Chromosome	4212737..4213019	283	4212737..4212804	>>>>>>	fadB	-0.836637	0.0123938	Fatty acid elongation in mitochondria -!- Fatty acid metabolism -!- Valine, leucine and isoleucine degradation -!- Geraniol degradation -!- Lysine degradation -!- Tryptophan metabolism -!- beta-Alanine metabolism -!- Benzoate degradation via CoA ligation -!- Propanoate metabolism -!- Butanoate metabolism -!- Limonene and pinene degradation -!- Caprolactam degradation
Set4	Chromosome	4664965..4666024	1060	4665042..4665320	<<<<<<	ytfL	-0.835366	0.187943
Set5	Chromosome	4456053..4456130	78	4456075..4456130	<<<<<<	STM4213	-0.835186	0.0780158
Set2	Chromosome	4860038..4860417	380	4860259..4860417	<<<<<<	slt	-0.834112	0.0332493
Set4	Chromosome	1569054..1569289	236	1569143..1569278	>>>>>>	STM1538	-0.833773	0.169242	Trinitrotoluene degradation
Set4	Chromosome	1512491..1514384	1894	1514142..1514350	<<<<<<	pntB	-0.832828	0.170939	Nicotinate and nicotinamide metabolism
Set6	Chromosome	3065283..3066203	921	3065949..3066135	<<<<<<	invF	-0.832095	0.05214
Set7	Plasmid 1	56403..57696	1294	57420..57575	<<<<<<	rlgA	-0.831991	0.999787
Set4	Chromosome	110390..110634	245	110403..110591	<<<<<<	hepA	-0.831938	0.160175
Set7	Chromosome	2727524..2729132	1609	2728517..2728840	>>>>>>	Intergenic: gogB-STM2585	-0.831422	0.999787
Set4	Chromosome	3116271..3118310	2040	3116370..3116502	>>>>>>	Intergenic: STM2950-ygcF	-0.830772	0.100586
Set3	Chromosome	1894536..1894745	210	1894629..1894745	>>>>>>	Overlaps: yobG; Intergenic: yobG-STM1841	-0.829733	0.110683
Set4	Chromosome	4754092..4754795	704	4754247..4754404	<<<<<<	STM4489	-0.828859	0.0922914
Set4	Chromosome	4650629..4650957	329	4650629..4650819	<<<<<<	Intergenic: yjfY-STM4390; Overlaps: STM4390	-0.828777	0.15578
Set7	Chromosome	3685249..3686094	846	3685390..3685529	>>>>>>	Overlaps: feoA; feoA	-0.828765	0.999787
Set4	Chromosome	3127344..3129309	1966	3127824..3127987	>>>>>>	ygcA; Overlaps: barA	-0.828565	0.174532	Two-component system
Set5	Chromosome	867058..868352	1295	867058..867303	<<<<<<	slrP	-0.82695	0.00951516
Set4	Chromosome	3864764..3865548	785	3864764..3864862	<<<<<<	yiaH	-0.826702	0.117335
Set7	Chromosome	3642784..3644040	1257	3643259..3643397	<<<<<<	Overlaps: ppiA; Intergenic: ppiA-yhfC	-0.826672	0.999787
Set8	Chromosome	450934..451374	441	450983..451136	>>>>>>	Overlaps: phoR; phoR	-0.825797	0.119253	Two-component system
Set8	Chromosome	4324441..4325582	1142	4324530..4324658	<<<<<<	cytR; Overlaps: cytR	-0.824323	0.0519752
Set1	Plasmid 1	62089..62210	122	62089..62172	>>>>>>	spvR	-0.823462	0.0906654		Plasmid regulator of virulence genes. Mutant previously shown to be attenuated in mice.
Set1	Plasmid 1	85978..86205	228	86086..86205	>>>>>>	orf7	-0.823403	0.0558755
Set5	Chromosome	3949243..3949758	516	3949297..3949468	>>>>>>	yicC	-0.822057	0.0435935
Set4	Chromosome	3859166..3859700	535	3859166..3859258	<<<<<<	STM3651	-0.821426	0.333492
Set7	Chromosome	1679391..1680145	755	1679807..1679905	>>>>>>	Overlaps: STM1632; Intergenic: STM1632-STM1633	-0.81962	0.999787
Set3	Chromosome	4803433..4803993	561	4803440..4803690	<<<<<<	hsdR	-0.818435	0.137233
Set4	Chromosome	4344200..4344410	211	4344200..4344347	>>>>>>	gldA	-0.818177	0.100473	Glycerolipid metabolism
Set7	Chromosome	4056122..4057667	1546	4056184..4056378	<<<<<<	yidA; Overlaps: yidA	-0.817023	0.999787
Set7	Chromosome	617610..618281	672	617756..617866	>>>>>>	Intergenic: rfbI-STM0561	-0.816724	0.999787
Set5	Chromosome	3888018..3888283	266	3888097..3888283	>>>>>>	STM3679	-0.816427	0.0403191
Set3	Chromosome	1114800..1117603	2804	1115908..1116054	<<<<<<	lonH	-0.815887	0.0752792
Set7	Chromosome	3303743..3305211	1469	3304901..3305100	>>>>>>	STM3124	-0.815233	0.999787
Set4	Chromosome	3787810..3787866	57	3787810..3787866	>>>>>>	STM3595	-0.813415	0.103825
Set4	Chromosome	4645343..4645439	97	4645349..4645439	>>>>>>	yjfR	-0.813288	0.102764	Ascorbate and aldarate metabolism
Set8	Chromosome	4772013..4772648	636	4772281..4772442	>>>>>>	STM4498; Overlaps: STM4498	-0.813242	0.186471
Set7	Chromosome	3033589..3034509	921	3034232..3034311	<<<<<<	sprB; Overlaps: sprB	-0.812182	0.999787
Set4	Chromosome	3280124..3280850	727	3280124..3280295	>>>>>>	STM3098	-0.811374	0.117264
Set2	Chromosome	3375972..3376071	100	3375972..3376028	<<<<<<	STM3191	-0.811177	0.0475258
Set7	Chromosome	1572309..1573612	1304	1573327..1573463	>>>>>>	STM1541	-0.811115	0.999787
Set7	Chromosome	3072072..3073514	1443	3072449..3072735	>>>>>>	STM2908; Overlaps: STM2908	-0.810949	0.999787
Set2	Chromosome	1869513..1869907	395	1869606..1869873	>>>>>>	Overlaps: minC; minD	-0.810806	0.0441145
Set5	Chromosome	3361849..3362792	944	3362193..3362349	>>>>>>	ygiY	-0.810649	0.009421	Two-component system
Set7	Chromosome	3293168..3293495	328	3293168..3293330	<<<<<<	nupG	-0.810234	0.999787
Set3	Chromosome	3595697..3597179	1483	3596664..3596922	<<<<<<	Overlaps: yrdD - smg; smg	-0.808877	0.188434
Set7	Chromosome	3379180..3380294	1115	3379766..3380027	<<<<<<	yqiC; Overlaps: yqiC; Overlaps: glgS	-0.80886	0.999787
Set4	Chromosome	312696..313335	640	313149..313335	>>>>>>	STM0272	-0.808733	0.110607
Set2	Chromosome	4638963..4639192	230	4639078..4639192	<<<<<<	yjfC	-0.807716	0.0374257
Set2	Chromosome	3177220..3177435	216	3177314..3177435	<<<<<<	recC	-0.807692	0.034319	Homologous recombination
Set4	Chromosome	2865376..2865576	201	2865376..2865545	>>>>>>	STM2706	-0.80763	0.127405
Set4	Chromosome	4029235..4030903	1669	4029589..4029715	>>>>>>	yidE	-0.806789	0.154001
Set2	Chromosome	431795..431915	121	431865..431915	<<<<<<	yaiW	-0.806066	0.0597841
Set6	Chromosome	4760806..4761093	288	4760841..4760990	>>>>>>	STM4492	-0.805159	0.179059
Set7	Chromosome	4690910..4691937	1028	4691107..4691318	>>>>>>	STM4427	-0.804546	0.999787
Set5	Chromosome	3906791..3908041	1251	3907677..3907842	>>>>>>	lldP	-0.804179	0.0102584
Set4	Chromosome	4194060..4194230	171	4194060..4194136	>>>>>>	STM3966	-0.804113	0.14017
Set4	Chromosome	62275..62833	559	62393..62457	>>>>>>	STM0053	-0.803819	0.117642	Two-component system
Set4	Chromosome	456683..457209	527	456985..457145	<<<<<<	malZ	-0.803319	0.143819	Galactose metabolism -!- Starch and sucrose metabolism
Set4	Chromosome	1801206..1801655	450	1801396..1801493	<<<<<<	adhE	-0.802392	0.333304	Glycolysis / Gluconeogenesis -!- Fatty acid metabolism -!- Bile acid biosynthesis -!- Tyrosine metabolism -!- Pyruvate metabolism -!- 1- and 2-Methylnaphthalene degradation -!- 3-Chloroacrylic acid degradation -!- Butanoate metabolism -!- Metabolism of xenobiotics by cytochrome P450
Set7	Chromosome	92915..95911	2997	94681..94746	<<<<<<	Intergenic: STM0081-STM0082	-0.801687	0.999787
Set4	Chromosome	2135835..2136250	416	2136098..2136167	>>>>>>	phsB	-0.800152	0.294037
Set3	Chromosome	2985508..2986437	930	2986273..2986437	>>>>>>	emrB	-0.799206	0.330495
Set3	Chromosome	4063119..4063388	270	4063119..4063364	<<<<<<	recF	-0.79915	0.142282	Homologous recombination
Set4	Chromosome	3782759..3783274	516	3782759..3782873	>>>>>>	Intergenic: uspA-yhiP	-0.798786	0.252196
Set2	Chromosome	1939516..1939731	216	1939516..1939731	<<<<<<	yebK	-0.798462	0.0342678
Set4	Chromosome	3960757..3961161	405	3960910..3961064	<<<<<<	STM3745	-0.797074	0.176106
Set2	Plasmid 1	48477..48681	205	48477..48562	>>>>>>	parB	-0.796172	0.081726		Previously shown to not be required for plasmid partitioning
Set7	Chromosome	4370715..4371572	858	4371005..4371185	<<<<<<	btuB	-0.795892	0.999787
Set4	Chromosome	914297..914571	275	914457..914571	<<<<<<	moeB	-0.795853	0.352123
Set6	Chromosome	4329901..4330511	611	4329983..4330141	>>>>>>	STM4098; Overlaps: STM4098	-0.795462	0.0766692
Set5	Chromosome	451879..452965	1087	451879..451982	<<<<<<	phoR	-0.795319	0.00716711	Two-component system
Set6	Chromosome	3394525..3394776	252	3394525..3394647	<<<<<<	Intergenic: gcp-rpsU	-0.794729	0.0312469
Set1	Chromosome	3686095..3686534	440	3686095..3686169	>>>>>>	feoB	-0.792201	0.0130949
Set4	Chromosome	3152870..3153362	493	3153121..3153266	>>>>>>	fucU	-0.791692	0.164973
Set2	Chromosome	2904387..2904636	250	2904539..2904636	<<<<<<	STM2743	-0.789585	0.0507118
Set8	Chromosome	4144213..4144281	69	4144228..4144281	<<<<<<	gppA	-0.789447	0.074889	Purine metabolism
Set4	Chromosome	3224706..3224946	241	3224706..3224840	<<<<<<	dsbC	-0.789206	0.150753
Set7	Chromosome	3908042..3908179	138	3908042..3908130	<<<<<<	lldP	-0.787691	0.999787
Set7	Chromosome	2042723..2042856	134	2042743..2042856	<<<<<<	STM2706	-0.785255	0.999787
Set4	Chromosome	3276983..3277559	577	3277487..3277559	<<<<<<	yggJ	-0.78412	0.121647
Set1	Chromosome	1414692..1414971	280	1414692..1414792	>>>>>>	Intergenic: ynhA-ynhG	-0.783944	0.0140208
Set1	Chromosome	4211681..4211815	135	4211681..4211742	<<<<<<	fadB	-0.783552	0.0136713	Fatty acid elongation in mitochondria -!- Fatty acid metabolism -!- Valine, leucine and isoleucine degradation -!- Geraniol degradation -!- Lysine degradation -!- Tryptophan metabolism -!- beta-Alanine metabolism -!- Benzoate degradation via CoA ligation -!- Propanoate metabolism -!- Butanoate metabolism -!- Limonene and pinene degradation -!- Caprolactam degradation
Set3	Chromosome	1900366..1900649	284	1900517..1900649	<<<<<<	prc	-0.783162	0.23077		Periplasmic protease. Mutants shown to be unable to survive in macrophages
Set3	Chromosome	378404..379395	992	378756..378885	>>>>>>	stbE	-0.783006	0.194635
Set7	Chromosome	3213732..3214924	1193	3214016..3214278	<<<<<<	STM3030	-0.782871	0.999787
Set1	Plasmid 1	72558..72775	218	72558..72682	>>>>>>	PSLT030	-0.782645	0.0515105
Set8	Chromosome	4004093..4004199	107	4004093..4004140	<<<<<<	STM3782	-0.782282	0.355517	Galactose metabolism -!- Phosphotransferase system (PTS)
Set7	Chromosome	2648182..2649542	1361	2648472..2648602	>>>>>>	Overlaps: sinH; Intergenic: sinH-yfgJ	-0.782067	0.999787
Set5	Chromosome	4764133..4764491	359	4764372..4764491	>>>>>>	STM4495	-0.779601	0.00757288
Set7	Plasmid 1	26013..26638	626	26013..26080	<<<<<<	PSLT087	-0.778887	0.999787
Set7	Chromosome	4019717..4022047	2331	4019717..4019955	<<<<<<	ysdB; Overlaps: ysdB; Overlaps: STM3796A	-0.778502	0.999787
Set8	Chromosome	3971538..3972499	962	3971538..3971641	>>>>>>	sugR	-0.776872	0.164035
Set5	Chromosome	4725418..4725611	194	4725468..4725611	>>>>>>	Overlaps: pyrB - pyrL; Overlaps: pyrL	-0.775962	0.00841381
Set2	Chromosome	2520426..2520816	391	2520426..2520523	>>>>>>	STM2406	-0.775897	0.0348297
Set8	Chromosome	3178412..3178917	506	3178446..3178674	<<<<<<	ppdB	-0.775678	0.0606509	Type II secretion system
Set4	Chromosome	4080774..4081263	490	4080880..4080966	>>>>>>	yieH	-0.774595	0.129786
Set8	Chromosome	3712302..3712648	347	3712302..3712495	>>>>>>	STM3528	-0.774203	0.224204
Set1	Chromosome	4627821..4628052	232	4627964..4628052	<<<<<<	hflK	-0.774169	0.0141703
Set6	Chromosome	4696075..4696369	295	4696075..4696235	>>>>>>	STM4431	-0.774147	0.0325171	Inositol metabolism
Set5	Chromosome	649661..650291	631	650007..650247	>>>>>>	fepE; Overlaps: fepE	-0.773763	0.00786316
Set6	Chromosome	74527..75122	596	74840..74962	>>>>>>	Overlaps: dapB; Intergenic: dapB-STM0065	-0.773617	0.0290725
Set8	Chromosome	4776391..4776900	510	4776631..4776900	>>>>>>	Intergenic: STM4501-STM4502	-0.77342	0.273621
Set5	Chromosome	4106896..4107256	361	4107003..4107168	>>>>>>	asnA	-0.772245	0.0167008	Alanine and aspartate metabolism -!- Cyanoamino acid metabolism -!- Nitrogen metabolism
Set2	Chromosome	138318..139196	879	138867..139011	<<<<<<	fruR	-0.771062	0.0366047
Set5	Chromosome	1581379..1581927	549	1581379..1581483	<<<<<<	STM1547	-0.770896	0.0471445
Set7	Chromosome	2369854..2369968	115	2369916..2369968	>>>>>>	rcsC	-0.770406	0.999787	Two-component system
Set3	Chromosome	441126..442253	1128	441784..441936	<<<<<<	aroM	-0.770226	0.0904748
Set1	Chromosome	3788900..3789141	242	3788900..3788954	>>>>>>	Intergenic: STM3595-yhiR	-0.770034	0.0130388
Set2	Chromosome	2513845..2513974	130	2513845..2513944	>>>>>>	yfdZ	-0.769966	0.0362842
Set4	Chromosome	3444391..3445357	967	3444860..3445014	<<<<<<	STM3254	-0.769941	0.129886	Fructose and mannose metabolism
Set5	Chromosome	4269795..4269947	153	4269837..4269947	<<<<<<	fdhD	-0.769533	0.0215465
Set4	Chromosome	295880..296642	763	295880..296026	>>>>>>	yafC	-0.769254	0.132286
Set5	Chromosome	4163188..4164462	1275	4163880..4164054	>>>>>>	hemY	-0.76881	0.00861901
Set7	Chromosome	525463..526276	814	525968..526206	>>>>>>	rpmE2; Overlaps: rpmE2 - rpmJ2; rpmJ2	-0.76837	0.999787
Set7	Chromosome	3161826..3163204	1379	3161962..3162102	>>>>>>	mltA	-0.768292	0.999787
Set7	Chromosome	1484597..1486271	1675	1484923..1485039	<<<<<<	Intergenic: ydgR-nth	-0.768184	0.999787
Set3	Plasmid 1	70745..71691	947	70891..71077	<<<<<<	Intergenic: PSLT032-PSLT033; Overlaps: PSLT032	-0.767217	0.472501
Set7	Plasmid 1	80096..80984	889	80383..80570	>>>>>>	Intergenic: pefC-pefA; Overlaps: pefC; pefC	-0.767119	0.999787
Set5	Chromosome	3697576..3698605	1030	3698179..3698346	>>>>>>	Intergenic: malP-malT	-0.766546	0.0163691
Set7	Plasmid 1	6494..7618	1125	6788..7087	<<<<<<	trbH - PSLT107; trbH - PSLT106	-0.764563	0.999787
Set5	Chromosome	3140499..3140794	296	3140499..3140713	<<<<<<	ygdH	-0.764462	0.0637739
Set8	Chromosome	686351..686927	577	686351..686447	<<<<<<	citC	-0.764265	0.22445	Two-component system
Set4	Chromosome	4685660..4686875	1216	4685850..4686035	>>>>>>	STM4421; Overlaps: STM4421	-0.762717	0.117264	Inositol metabolism -!- Valine, leucine and isoleucine degradation -!- Propanoate metabolism
Set8	Chromosome	4468026..4468294	269	4468156..4468294	>>>>>>	malG	-0.762267	0.0778894	ABC transporters
Set4	Chromosome	4575612..4578011	2400	4577790..4578011	<<<<<<	STM4309	-0.761703	0.173303
Set6	Plasmid 1	55673..56038	366	55896..56038	>>>>>>	PSLT046	-0.760237	0.0296562	Nitrogen metabolism
Set3	Chromosome	3785452..3786073	622	3785452..3785553	<<<<<<	prlC	-0.759563	0.0784549
Set8	Plasmid 1	12164..12574	411	12447..12574	>>>>>>	traG	-0.759331	0.119169
Set8	Chromosome	4411922..4412630	709	4411922..4412085	<<<<<<	hydG	-0.755852	0.0504433	Two-component system
Set4	Chromosome	3450313..3450573	261	3450369..3450496	<<<<<<	STM3260	-0.755021	0.154605	Galactose metabolism -!- Phosphotransferase system (PTS)
Set3	Chromosome	4619865..4621562	1698	4620269..4620439	>>>>>>	yjeF	-0.755016	0.116136
Set5	Chromosome	3517615..3517930	316	3517762..3517895	>>>>>>	gltB	-0.753983	0.0154147	Glutamate metabolism -!- Nitrogen metabolism
Set2	Chromosome	1580976..1581378	403	1581231..1581378	>>>>>>	STM1547	-0.753629	0.0519418
Set7	Chromosome	4755224..4756185	962	4755625..4755762	>>>>>>	STM4489	-0.753141	0.999787
Set6	Chromosome	3422493..3422876	384	3422697..3422855	>>>>>>	Overlaps: yhaN; yhaN	-0.752549	0.0310606
Set7	Chromosome	4328549..4329900	1352	4329491..4329555	<<<<<<	STM4098	-0.752001	0.999787
Set4	Chromosome	3846773..3847010	238	3846779..3846948	<<<<<<	lpfC	-0.751962	0.357745
Set5	Chromosome	3580568..3580781	214	3580568..3580617	<<<<<<	STM3388	-0.751329	0.0122182
Set3	Chromosome	4560596..4561205	610	4561055..4561205	>>>>>>	adi	-0.7506	0.438247	Urea cycle and metabolism of amino groups -!- Glutamate metabolism
Set7	Chromosome	3999472..4000195	724	3999651..3999862	<<<<<<	yicM	-0.749895	0.999787
Set4	Chromosome	2031399..2031584	186	2031424..2031584	>>>>>>	Overlaps: yedA - vsr	-0.749618	0.325125
Set2	Chromosome	3947701..3947864	164	3947701..3947752	>>>>>>	pyrE	-0.749081	0.0365878	Pyrimidine metabolism -!- Drug metabolism - other enzymes	Orotate phosphoribosyltransferase
Set6	Chromosome	3042338..3042726	389	3042474..3042533	<<<<<<	hilA	-0.749075	0.0353038
Set6	Chromosome	3412415..3412996	582	3412436..3412623	<<<<<<	ygjR	-0.748869	0.159218
Set5	Chromosome	1409873..1410316	444	1409873..1410007	<<<<<<	sufB	-0.748195	0.0413894
Set4	Chromosome	3952128..3952980	853	3952251..3952395	<<<<<<	yigC	-0.746869	0.221156
Set3	Chromosome	4341552..4342036	485	4341819..4341997	>>>>>>	katG	-0.746433	0.268128	Tryptophan metabolism -!- Methane metabolism
Set6	Chromosome	4045722..4046466	745	4045973..4046160	>>>>>>	Overlaps: torR; torR	-0.745495	0.0316814	Two-component system
Set6	Chromosome	587161..588285	1125	587171..587305	>>>>>>	glxK	-0.744921	0.0492723	Glycine, serine and threonine metabolism -!- Glycerolipid metabolism -!- Glyoxylate and dicarboxylate metabolism
Set4	Chromosome	3351310..3351758	449	3351504..3351655	<<<<<<	ygiR	-0.744809	0.245071
Set4	Chromosome	128387..130035	1649	128981..129125	<<<<<<	Intergenic: yabN-leuD; leuD	-0.743819	0.116627
Set2	Chromosome	3686095..3686534	440	3686095..3686169	>>>>>>	feoB	-0.741997	0.0430374
Set2	Chromosome	3710394..3710558	165	3710512..3710558	<<<<<<	glpD	-0.739963	0.0399232	Glycerophospholipid metabolism
Set2	Chromosome	979187..979437	251	979292..979437	<<<<<<	clpA	-0.739867	0.0379579
Set2	Chromosome	4175765..4176196	432	4175765..4175849	>>>>>>	xerC	-0.739083	0.0378568
Set5	Chromosome	3385681..3386305	625	3386190..3386305	>>>>>>	glnE	-0.738825	0.0141928
Set8	Chromosome	4592396..4592571	176	4592396..4592515	<<<<<<	aspA	-0.738197	0.408067	Alanine and aspartate metabolism -!- Nitrogen metabolism
Set5	Chromosome	3685249..3686094	846	3685461..3685636	<<<<<<	feoA	-0.736943	0.03929
Set1	Chromosome	3472760..3472880	121	3472767..3472880	>>>>>>	truB	-0.736911	0.0151624
Set2	Chromosome	1170481..1170813	333	1170481..1170564	>>>>>>	Intergenic: putP-phoH	-0.736788	0.0383551
Set8	Chromosome	386557..387408	852	387284..387408	>>>>>>	STM0343	-0.736741	0.160924
Set8	Chromosome	3063079..3063381	303	3063274..3063381	>>>>>>	invE	-0.736264	0.101245
Set5	Chromosome	3722433..3722717	285	3722592..3722717	>>>>>>	glgP	-0.735889	0.0493311	Starch and sucrose metabolism
Set7	Chromosome	3155454..3156922	1469	3155550..3155770	<<<<<<	ygdD; Overlaps: ygdD - gcvA	-0.729623	0.999787
Set5	Chromosome	4571222..4571958	737	4571757..4571958	>>>>>>	dcuS	-0.728773	0.012359	Two-component system
Set8	Chromosome	4250255..4251347	1093	4250694..4250756	<<<<<<	yihQ	-0.728547	0.439035
Set6	Chromosome	2369969..2370449	481	2370153..2370273	<<<<<<	rcsC	-0.727802	0.0366599	Two-component system
Set7	Chromosome	3770998..3771576	579	3771119..3771264	>>>>>>	yhhT	-0.727529	0.999787
Set6	Chromosome	3530303..3530948	646	3530303..3530468	<<<<<<	Overlaps: nanA	-0.725277	0.0530758	Aminosugars metabolism
Set5	Chromosome	978774..979186	413	978855..979186	>>>>>>	Overlaps: yljA; yljA	-0.725088	0.0528897
Set8	Chromosome	3849629..3850081	453	3849629..3849764	<<<<<<	Intergenic: lpfA-yhjY	-0.72471	0.292667
Set6	Chromosome	926498..926799	302	926498..926618	<<<<<<	STM0855	-0.723211	0.0314882
Set4	Chromosome	3110359..3111826	1468	3110373..3110569	>>>>>>	cysH	-0.722941	0.117264	Sulfur metabolism
Set3	Chromosome	2972739..2973131	393	2972757..2972881	>>>>>>	STM2803	-0.722144	0.611359
Set8	Chromosome	3860588..3860857	270	3860669..3860857	>>>>>>	Intergenic: STM3653-glyS	-0.722052	0.0402865
Set2	Chromosome	3495532..3495756	225	3495690..3495756	<<<<<<	Overlaps: ispB	-0.721976	0.0421994
Set6	Chromosome	4721717..4722112	396	4721860..4722091	>>>>>>	mgtA	-0.721132	0.0330675
Set1	Chromosome	979187..979437	251	979212..979437	<<<<<<	Overlaps: clpA; clpA	-0.721002	0.0137157
Set6	Chromosome	2586449..2586958	510	2586557..2586773	>>>>>>	STM2478	-0.720347	0.167569
Set3	Plasmid 1	42654..42894	241	42654..42774	<<<<<<	PSLT061	-0.720163	0.21498
Set2	Chromosome	14542..14793	252	14672..14793	>>>>>>	dnaJ; Overlaps: dnaJ	-0.719918	0.0737552
Set4	Chromosome	1572309..1573612	1304	1572636..1572786	<<<<<<	STM1540	-0.718662	0.353495
Set3	Chromosome	4050968..4052894	1927	4051892..4052061	>>>>>>	Overlaps: dgoA; dgoA	-0.717913	0.534057	Galactose metabolism
Set1	Chromosome	2565820..2566179	360	2565820..2566075	>>>>>>	eutB	-0.71749	0.0200115	Glycerophospholipid metabolism
Set3	Chromosome	3882980..3884691	1712	3883594..3883750	<<<<<<	lyxK	-0.717298	0.164806	Pentose and glucuronate interconversions -!- Ascorbate and aldarate metabolism
Set5	Chromosome	3586404..3586846	443	3586404..3586533	<<<<<<	acrF	-0.716812	0.0125811
Set5	Chromosome	2657970..2658412	443	2657974..2658140	<<<<<<	ndk	-0.716625	0.0308102	Purine metabolism -!- Pyrimidine metabolism
Set8	Chromosome	3437607..3438445	839	3438198..3438445	>>>>>>	garL	-0.716511	0.25043	Ascorbate and aldarate metabolism
Set1	Chromosome	3764077..3764502	426	3764077..3764177	>>>>>>	zntA	-0.714697	0.0164512
Set3	Plasmid 1	83117..83406	290	83304..83406	>>>>>>	pefD	-0.711304	0.380058
Set4	Chromosome	3345447..3346437	991	3345583..3345820	>>>>>>	yqhD	-0.710584	0.146844
Set4	Chromosome	1555218..1555700	483	1555522..1555686	<<<<<<	marC	-0.709755	0.262341
Set5	Chromosome	4785488..4785888	401	4785488..4785814	<<<<<<	yjiE	-0.709683	0.0100703
Set7	Chromosome	1126735..1126856	122	1126806..1126856	<<<<<<	yccV	-0.709189	0.999787
Set2	Chromosome	4275413..4275654	242	4275413..4275471	>>>>>>	STM4044	-0.706726	0.0381355
Set3	Chromosome	4408267..4409930	1664	4408267..4408348	<<<<<<	Overlaps: hupA - yjaH	-0.705977	0.172284
Set4	Chromosome	1703412..1703708	297	1703553..1703689	<<<<<<	STM1653	-0.705286	0.18587
Set1	Chromosome	3922217..3922413	197	3922217..3922264	>>>>>>	yigQ	-0.704726	0.0138896
Set5	Chromosome	3462197..3462379	183	3462198..3462356	>>>>>>	yhbV	-0.704226	0.0157428
Set4	Chromosome	2942914..2943430	517	2943043..2943125	<<<<<<	iroC	-0.704223	0.15072	ABC transporters
Set8	Chromosome	10272..10540	269	10290..10513	<<<<<<	htgA	-0.704113	0.293803
Set7	Chromosome	1099221..1100336	1116	1099422..1099537	<<<<<<	STM1055	-0.703925	0.999787
Set5	Chromosome	3740619..3741100	482	3741005..3741100	>>>>>>	STM3550	-0.703232	0.0623882
Set7	Chromosome	4816277..4817620	1344	4816771..4816940	>>>>>>	STM4537	-0.70284	0.999787	Fructose and mannose metabolism -!- Phosphotransferase system (PTS)
Set2	Chromosome	2012627..2012822	196	2012757..2012822	<<<<<<	Overlaps: yedF	-0.702274	0.0398747
Set1	Chromosome	4558342..4558513	172	4558342..4558412	>>>>>>	yjdE	-0.702237	0.0133632
Set3	Chromosome	3653486..3654162	677	3653486..3653648	<<<<<<	bigA	-0.700046	0.319233
Set4	Chromosome	2351357..2352077	721	2351846..2352077	<<<<<<	napC; Overlaps: napC - napB; napB	-0.699599	0.372804
Set4	Chromosome	1102757..1103046	290	1102782..1102980	>>>>>>	pepN	-0.69953	0.373226	Glutathione metabolism
Set8	Chromosome	4774362..4774846	485	4774583..4774742	>>>>>>	yjhP	-0.699477	0.0672732
Set1	Chromosome	3252505..3253115	611	3252553..3252853	>>>>>>	Overlaps: pgk - epd; epd	-0.699334	0.155702
Set4	Plasmid 1	37610..37927	318	37827..37927	<<<<<<	PSLT068	-0.697515	0.173117
Set2	Chromosome	504724..504953	230	504831..504953	<<<<<<	Overlaps: clpX; Intergenic: clpX-lon	-0.695416	0.0405767
Set2	Chromosome	3898312..3898565	254	3898486..3898565	<<<<<<	Overlaps: mtlA	-0.695121	0.0434159	Fructose and mannose metabolism -!- Phosphotransferase system (PTS)
Set3	Chromosome	3786302..3786811	510	3786503..3786566	<<<<<<	prlC	-0.694916	0.222896
Set6	Chromosome	2630898..2632384	1487	2632068..2632273	<<<<<<	Overlaps: ratB; ratB	-0.694743	0.0374514
Set5	Chromosome	1898992..1899196	205	1899047..1899196	>>>>>>	prc	-0.694481	0.0108599		Periplasmic protease. Mutants shown to be unable to survive in macrophages
Set4	Chromosome	4442822..4443150	329	4442849..4443028	<<<<<<	STM4200	-0.693703	0.310746
Set7	Chromosome	3625173..3625484	312	3625279..3625424	>>>>>>	yheN; yheO	-0.693636	0.999787
Set7	Chromosome	3514603..3514764	162	3514603..3514764	<<<<<<	yhcC	-0.693565	0.999787
Set5	Chromosome	3399360..3399894	535	3399459..3399627	<<<<<<	mug; Overlaps: mug	-0.692884	0.012304	Base excision repair
Set8	Chromosome	3922414..3922869	456	3922414..3922644	<<<<<<	yigQ	-0.69239	0.165657
Set7	Chromosome	1352686..1354228	1543	1352820..1352986	<<<<<<	celF	-0.691316	0.999787	Glycolysis / Gluconeogenesis
Set7	Chromosome	624718..624985	268	624718..624827	<<<<<<	pheP	-0.690659	0.999787
Set5	Chromosome	1877623..1878395	773	1877623..1877806	<<<<<<	yoaA	-0.689617	0.0183974
Set5	Chromosome	744322..745066	745	744759..745066	>>>>>>	nagE	-0.689414	0.0183298	Aminosugars metabolism -!- Phosphotransferase system (PTS)
Set5	Chromosome	3141085..3141430	346	3141163..3141430	>>>>>>	ygdH	-0.689373	0.0193278
Set8	Chromosome	838590..840084	1495	839262..839513	>>>>>>	galT	-0.688879	0.144408	Galactose metabolism -!- Nucleotide sugars metabolism
Set1	Plasmid 1	4415..4712	298	4415..4519	<<<<<<	traI	-0.68877	0.0550046		Plasmid conjugative transfer helicase. Some mutants attenuating, others not?
Set7	Chromosome	2914641..2914823	183	2914641..2914765	>>>>>>	Intergenic: STM2753-STM2754	-0.68719	0.999787
Set8	Chromosome	365714..367047	1334	366737..366912	<<<<<<	proB; Overlaps: proB - proA	-0.686712	0.189432
Set7	Chromosome	3061457..3061954	498	3061457..3061520	>>>>>>	invA	-0.686485	0.999787	Type III secretion system
Set5	Chromosome	4161200..4162067	868	4161819..4162035	>>>>>>	yifK	-0.686081	0.011048
Set1	Chromosome	3096011..3096193	183	3096011..3096111	>>>>>>	cysN	-0.684576	0.0141454	Purine metabolism -!- Selenoamino acid metabolism -!- Sulfur metabolism
Set8	Chromosome	4094205..4094698	494	4094267..4094517	<<<<<<	STM3863	-0.683722	0.0402865
Set8	Chromosome	3864764..3865548	785	3864764..3864862	<<<<<<	yiaH	-0.682346	0.286968
Set1	Chromosome	3297387..3297826	440	3297552..3297746	>>>>>>	STM3118	-0.681141	0.0388295
Set7	Chromosome	4559013..4559340	328	4559030..4559138	<<<<<<	adiY	-0.680903	0.999787
Set4	Chromosome	2912529..2912686	158	2912529..2912686	<<<<<<	Overlaps: STM2751 - STM2752	-0.680325	0.125
Set7	Chromosome	4501998..4504229	2232	4503982..4504212	>>>>>>	STM4261	-0.678522	0.999787
Set7	Chromosome	3432065..3432457	393	3432295..3432457	>>>>>>	tdcB	-0.678215	0.999787	Glycine, serine and threonine metabolism -!- Valine, leucine and isoleucine biosynthesis
Set4	Chromosome	500702..500909	208	500702..500869	<<<<<<	bolA; Intergenic: bolA-tig	-0.677067	0.233004
Set4	Chromosome	4288005..4289616	1612	4288459..4288658	<<<<<<	sodA; Overlaps: yiiM	-0.676138	0.395184
Set7	Chromosome	2159462..2159800	339	2159515..2159674	>>>>>>	rfbP	-0.676124	0.999787
Set7	Chromosome	4687569..4688115	547	4687887..4688115	>>>>>>	STM4424	-0.675377	0.999787
Set8	Chromosome	3984779..3986516	1738	3985998..3986070	>>>>>>	mgtC	-0.674878	0.0731542
Set6	Chromosome	4850830..4851320	491	4851051..4851234	>>>>>>	STM4575	-0.674335	0.247753
Set4	Chromosome	2847144..2847299	156	2847144..2847267	<<<<<<	Intergenic: smpB-STM2690	-0.674311	0.181005
Set4	Plasmid 1	22802..23111	310	23035..23111	>>>>>>	traC	-0.673996	0.376705
Set2	Chromosome	4787709..4787956	248	4787709..4787793	>>>>>>	iadA	-0.673993	0.0408979
Set4	Chromosome	4593690..4594374	685	4593690..4593820	>>>>>>	Overlaps: fxsA	-0.673787	0.129155
Set4	Chromosome	4110980..4111387	408	4111063..4111263	>>>>>>	kup	-0.672877	0.16858
Set5	Chromosome	3642784..3644040	1257	3643054..3643240	<<<<<<	ppiA	-0.672849	0.0709465
Set5	Chromosome	361582..362278	697	362075..362208	>>>>>>	Intergenic: pepD-gpt; Overlaps: gpt	-0.672127	0.0175689
Set3	Chromosome	3260723..3261040	318	3260791..3260977	<<<<<<	speB	-0.672022	0.135865	Urea cycle and metabolism of amino groups
Set5	Chromosome	4047341..4048572	1232	4047341..4047469	<<<<<<	torT	-0.671623	0.0125558
Set4	Chromosome	287030..287754	725	287161..287340	>>>>>>	abc	-0.67004	0.277412	ABC transporters
Set4	Chromosome	3207151..3207908	758	3207151..3207291	>>>>>>	STM3025	-0.669755	0.167087
Set4	Chromosome	644518..645944	1427	644686..644816	>>>>>>	Overlaps: fes - ybdZ; ybdZ	-0.66963	0.133388
Set5	Chromosome	4542127..4542514	388	4542345..4542509	>>>>>>	nrfE	-0.66922	0.0177032
Set4	Chromosome	4536056..4536395	340	4536056..4536228	<<<<<<	acs	-0.669165	0.161804	Glycolysis / Gluconeogenesis -!- Pyruvate metabolism -!- Propanoate metabolism -!- Reductive carboxylate cycle (CO2 fixation)
Set1	Chromosome	4787709..4787956	248	4787709..4787793	>>>>>>	iadA	-0.669162	0.0144391
Set6	Chromosome	4461076..4461820	745	4461079..4461274	<<<<<<	Overlaps: lysC; Intergenic: lysC-pgi	-0.668293	0.322228
Set4	Chromosome	1330271..1330641	371	1330271..1330381	>>>>>>	sppA	-0.667522	0.214367
Set2	Chromosome	3394207..3394524	318	3394403..3394524	<<<<<<	gcp	-0.6675	0.0405979
Set4	Chromosome	3038980..3040785	1806	3039754..3039906	>>>>>>	prgH	-0.667071	0.129071
Set2	Chromosome	4627821..4628052	232	4627964..4628052	<<<<<<	hflK	-0.666313	0.0539251
Set4	Chromosome	2103633..2104832	1200	2103633..2103774	>>>>>>	Overlaps: cbiJ - cbiH; cbiH	-0.664474	0.24804
Set7	Chromosome	3563684..3564317	634	3563684..3563804	<<<<<<	mreD	-0.663831	0.999787
Set8	Chromosome	2554348..2555517	1170	2554898..2555022	>>>>>>	ucpA	-0.663621	0.210315
Set2	Chromosome	3874433..3874714	282	3874548..3874714	<<<<<<	avtA	-0.663532	0.0439282	Valine, leucine and isoleucine biosynthesis
Set7	Chromosome	3802193..3802697	505	3802614..3802697	>>>>>>	yhjC	-0.663525	0.999787
Set6	Chromosome	4569446..4569928	483	4569571..4569712	>>>>>>	dcuB	-0.663489	0.0585092	Two-component system
Set8	Chromosome	3970746..3970933	188	3970746..3970933	>>>>>>	Intergenic: STM3752-sugR	-0.662874	0.193258
Set4	Plasmid 1	53505..54349	845	53505..53653	>>>>>>	tlpA	-0.661553	0.194006
Set3	Chromosome	4536056..4536395	340	4536056..4536228	<<<<<<	acs	-0.661025	0.286146	Glycolysis / Gluconeogenesis -!- Pyruvate metabolism -!- Propanoate metabolism -!- Reductive carboxylate cycle (CO2 fixation)
Set1	Chromosome	1939516..1939731	216	1939516..1939731	<<<<<<	yebK	-0.66079	0.0205246
Set8	Chromosome	4003844..4004092	249	4004008..4004092	>>>>>>	STM3782	-0.659026	0.0475409	Galactose metabolism -!- Phosphotransferase system (PTS)
Set1	Chromosome	4180645..4180896	252	4180782..4180896	<<<<<<	yigF	-0.658523	0.0819568
Set6	Chromosome	3930580..3931277	698	3930580..3930745	>>>>>>	rfaL	-0.658441	0.262228	Lipopolysaccharide biosynthesis
Set6	Chromosome	4304502..4305015	514	4304502..4304695	>>>>>>	Overlaps: ydeW	-0.657725	0.038501
Set5	Chromosome	758317..759031	715	758339..758549	>>>>>>	ybfF; Overlaps: ybfF; Intergenic: ybfF-seqA	-0.654939	0.168223
Set7	Chromosome	1532512..1532855	344	1532540..1532802	>>>>>>	STM1498	-0.654538	0.999787
Set5	Chromosome	979187..979437	251	979212..979437	>>>>>>	Overlaps: clpA; clpA	-0.654447	0.0894859
Set5	Chromosome	4297530..4298750	1221	4297947..4298136	<<<<<<	STM4065	-0.653302	0.0155157
Set7	Chromosome	4018771..4019518	748	4018873..4019063	>>>>>>	Overlaps: ilvB; Overlaps: ivbL	-0.652988	0.999787
Set5	Chromosome	1400671..1400962	292	1400671..1400792	<<<<<<	ydiM	-0.652937	0.0182596
Set3	Chromosome	4263470..4264447	978	4263987..4264073	>>>>>>	fdhE	-0.651632	0.150989
Set4	Chromosome	3658572..3659249	678	3658714..3658854	<<<<<<	Overlaps: trpS - gph; gph	-0.651444	0.14017
Set6	Chromosome	3874715..3875592	878	3875071..3875248	>>>>>>	avtA	-0.651246	0.102298	Valine, leucine and isoleucine biosynthesis
Set4	Plasmid 1	29876..30477	602	30301..30477	<<<<<<	traE	-0.650833	0.13047
Set7	Chromosome	4452379..4453588	1210	4452957..4453184	>>>>>>	STM4211	-0.65058	0.999787
Set8	Chromosome	4345434..4346121	688	4345896..4346121	>>>>>>	Overlaps: talC - ptsA; ptsA	-0.650503	0.0928336
Set7	Chromosome	2280092..2281724	1633	2280327..2280561	<<<<<<	Overlaps: STM2186 - yeiA; yeiA	-0.650362	0.999787
Set4	Chromosome	2450162..2450914	753	2450501..2450668	<<<<<<	yfcC	-0.650258	0.512962
Set7	Chromosome	3581365..3582697	1333	3582556..3582697	>>>>>>	acrE	-0.650197	0.999787
Set8	Chromosome	4521366..4522199	834	4521864..4521949	<<<<<<	STM4262	-0.649345	0.0721766	ABC transporters
Set7	Chromosome	3944026..3944563	538	3944037..3944226	>>>>>>	radC	-0.649208	0.999787
Set7	Chromosome	3054119..3054283	165	3054119..3054211	<<<<<<	spaS	-0.648835	0.999787	Type III secretion system
Set8	Chromosome	836761..837358	598	836761..837006	<<<<<<	galM	-0.648221	0.0472236	Glycolysis / Gluconeogenesis
Set4	Chromosome	4408267..4409930	1664	4409631..4409775	>>>>>>	Intergenic: zraP-hydH; Overlaps: hydH	-0.647826	0.201639
Set6	Chromosome	2485549..2485798	250	2485679..2485798	>>>>>>	STM2377	-0.647637	0.0732628
Set7	Chromosome	23286..23691	406	23298..23447	<<<<<<	Overlaps: STM0020; STM0020	-0.647162	0.999787
Set1	Chromosome	1563869..1564071	203	1563935..1564071	<<<<<<	STM1530	-0.64669	0.0149227
Set7	Chromosome	1908318..1909947	1630	1909011..1909209	<<<<<<	Intergenic: prpA-STM1854; Overlaps: STM1854; STM1854	-0.646395	0.999787
Set4	Chromosome	1403..1998	596	1851..1959	<<<<<<	thrA	-0.645295	0.14264	Glycine, serine and threonine metabolism -!- Lysine biosynthesis
Set5	Chromosome	2717604..2717917	314	2717604..2717860	>>>>>>	STM2574	-0.645103	0.015542
Set6	Chromosome	38396..39161	766	38499..38719	<<<<<<	STM0033; Overlaps: STM0033	-0.644378	0.0757307
Set3	Chromosome	2761241..2761648	408	2761267..2761648	>>>>>>	STM2618	-0.644131	0.287606
Set2	Chromosome	1436266..1436507	242	1436420..1436507	<<<<<<	Overlaps: ssrA	-0.644057	0.0552273	Glycolysis / Gluconeogenesis -!- Purine metabolism -!- Pyruvate metabolism -!- Carbon fixation	Part of SPI-2 encoded two component regulator, required for transcription of SPI-2 genes in intracellular environment
Set4	Plasmid 1	9650..10134	485	9899..9981	>>>>>>	Overlaps: traT; traT	-0.643442	0.211767
Set5	Chromosome	3193451..3194287	837	3193523..3193616	>>>>>>	STM3012	-0.64215	0.0273505
Set5	Plasmid 1	56403..57696	1294	57216..57341	>>>>>>	rlgA	-0.641821	0.0225846
Set6	Chromosome	3929984..3930579	596	3930448..3930528	<<<<<<	rfaL	-0.641668	0.0979887	Lipopolysaccharide biosynthesis
Set7	Chromosome	3856201..3857602	1402	3856577..3856769	>>>>>>	yiaF; Overlaps: yiaF	-0.64156	0.999787
Set7	Chromosome	873594..874639	1046	874441..874639	>>>>>>	STM0809	-0.640269	0.999787
Set2	Chromosome	4309276..4309849	574	4309436..4309495	>>>>>>	yneA	-0.639866	0.618442	ABC transporters
Set1	Chromosome	3710394..3710558	165	3710512..3710558	<<<<<<	glpD	-0.639593	0.0397564	Glycerophospholipid metabolism
Set7	Chromosome	2229959..2231230	1272	2230088..2230162	>>>>>>	STM2137	-0.639294	0.999787
Set8	Chromosome	3652506..3653034	529	3652615..3652866	<<<<<<	bigA	-0.63887	0.174022
Set2	Chromosome	4082663..4082965	303	4082894..4082965	>>>>>>	Overlaps: pstA	-0.637771	0.0571354	ABC transporters
Set7	Chromosome	602655..603701	1047	603227..603375	>>>>>>	Intergenic: folD-fimA	-0.637675	0.999787
Set6	Chromosome	4656291..4656455	165	4656319..4656455	>>>>>>	cycA	-0.637252	0.222437
Set4	Chromosome	4695709..4696074	366	4695760..4695939	>>>>>>	STM4431	-0.636867	0.207498	Inositol metabolism
Set6	Plasmid 1	32810..33018	209	32810..32990	<<<<<<	Intergenic: finP-traM	-0.636694	0.131091
Set1	Plasmid 1	72776..72955	180	72776..72870	<<<<<<	PSLT030	-0.636678	0.156617
Set4	Chromosome	3971538..3972499	962	3972248..3972471	<<<<<<	sugR	-0.635924	0.144582
Set7	Chromosome	1296776..1298497	1722	1297397..1297541	>>>>>>	STM1255	-0.635749	0.999787	ABC transporters
Set7	Chromosome	4248531..4248721	191	4248590..4248721	>>>>>>	Overlaps: yihO	-0.635463	0.999787
Set5	Chromosome	3489341..3490255	915	3490099..3490255	>>>>>>	dacB	-0.635399	0.016644
Set6	Chromosome	4859150..4859911	762	4859366..4859639	<<<<<<	Overlaps: yjjK; Intergenic: yjjK-slt; Overlaps: slt; slt	-0.635239	0.134921
Set5	Chromosome	1490388..1490759	372	1490388..1490509	<<<<<<	STM1457	-0.635195	0.0249609
Set2	Chromosome	2354119..2354486	368	2354119..2354265	>>>>>>	napA	-0.633437	0.0449617	Nitrogen metabolism
Set6	Chromosome	3043206..3044695	1490	3043653..3043810	<<<<<<	hilA	-0.632719	0.101809
Set2	Chromosome	2644994..2645156	163	2644994..2645148	>>>>>>	ratA	-0.632641	0.0472312
Set2	Chromosome	3653097..3653485	389	3653097..3653178	>>>>>>	bigA	-0.631499	0.0639596
Set3	Chromosome	3906231..3906790	560	3906335..3906546	>>>>>>	STM3691	-0.631288	0.151925
Set3	Chromosome	3598976..3600093	1118	3599942..3600091	<<<<<<	sun	-0.630634	0.269554
Set8	Chromosome	135108..136679	1572	135668..135852	<<<<<<	Intergenic: leuO-ilvI	-0.629683	0.05904
Set6	Chromosome	3580782..3581189	408	3580975..3581118	>>>>>>	STM3388	-0.629252	0.044124
Set3	Chromosome	535906..536850	945	536177..536326	<<<<<<	aefA	-0.628535	0.564431
Set3	Chromosome	3296368..3297386	1019	3296703..3296834	<<<<<<	Overlaps: yqgA; Intergenic: yqgA-STM3117	-0.628389	0.37005
Set8	Chromosome	1824228..1824712	485	1824334..1824592	>>>>>>	ychP	-0.628226	0.354051
Set8	Chromosome	4775475..4775783	309	4775475..4775583	>>>>>>	yjhP	-0.627969	0.477726
Set6	Chromosome	609960..611100	1141	610077..610196	>>>>>>	fimZ	-0.627965	0.0499878	Two-component system	Some transposon mutants are attenuated, others are hypervirulent. FimZ null mutants show increased flagella and decreased fimbriae. Mutants also show increased hilE expression, and reduced hilA expression.
Set3	Chromosome	217789..218628	840	217883..218055	<<<<<<	ligT	-0.626433	0.166035
Set6	Chromosome	3298251..3298524	274	3298395..3298524	>>>>>>	STM3118	-0.625474	0.210994
Set7	Chromosome	4579986..4581045	1060	4580924..4581045	>>>>>>	Overlaps: STM4312 - STM4313	-0.625315	0.999787
Set6	Chromosome	1176524..1177702	1179	1176786..1176871	>>>>>>	STM1130	-0.624565	0.516004
Set6	Chromosome	1917707..1918786	1080	1918541..1918710	<<<<<<	STM1864	-0.624492	0.186857
Set7	Chromosome	62955..63923	969	63136..63353	<<<<<<	STM0053	-0.624452	0.999787	Two-component system
Set7	Chromosome	491577..492126	550	491780..491913	<<<<<<	STM0438	-0.624432	0.999787
Set2	Chromosome	14794..15568	775	15245..15541	>>>>>>	STM0014	-0.624393	0.0868324
Set7	Chromosome	3070641..3071650	1010	3071562..3071650	>>>>>>	pphB	-0.624361	0.999787
Set4	Chromosome	4617100..4618567	1468	4617100..4617628	>>>>>>	Intergenic: STM4351-yjeS	-0.623045	0.139764
Set4	Chromosome	858580..859543	964	858580..858684	<<<<<<	bioA	-0.622897	0.377223	Biotin metabolism
Set2	Chromosome	2453249..2453465	217	2453379..2453465	<<<<<<	STM2342	-0.622556	0.0527269	Ascorbate and aldarate metabolism -!- Phosphotransferase system (PTS)
Set3	Chromosome	112494..113057	564	112696..112860	>>>>>>	hepA	-0.621841	0.103195
Set8	Chromosome	4679862..4680406	545	4680080..4680235	>>>>>>	STM4418	-0.618792	0.0426964
Set4	Chromosome	2560778..2561009	232	2560781..2560846	>>>>>>	STM2453	-0.617121	0.329
Set7	Chromosome	4462638..4463556	919	4463172..4463250	>>>>>>	Intergenic: pgi-yjbE	-0.616742	0.999787
Set4	Chromosome	3405109..3405836	728	3405373..3405497	>>>>>>	Intergenic: aer-oat	-0.615979	0.19306
Set8	Chromosome	3738464..3739103	640	3738602..3738781	>>>>>>	STM3547	-0.615856	0.0519779
Set4	Chromosome	2667960..2668276	317	2667960..2668170	>>>>>>	STM2532	-0.61538	0.256756
Set5	Chromosome	3848853..3849461	609	3848853..3849070	<<<<<<	lpfA	-0.614807	0.049711
Set8	Chromosome	192871..192946	76	192871..192922	<<<<<<	STM0163	-0.614575	0.223354	Vitamin B6 metabolism
Set8	Chromosome	3432922..3433660	739	3433594..3433660	<<<<<<	tdcA	-0.613775	0.309168
Set1	Chromosome	1557304..1557628	325	1557304..1557404	>>>>>>	yneJ	-0.613716	0.0167345
Set7	Chromosome	4447777..4448362	586	4448075..4448327	>>>>>>	STM4205; STM4206	-0.61358	0.999787
Set4	Chromosome	638640..638836	197	638777..638836	<<<<<<	STM0581	-0.612638	0.158542
Set8	Chromosome	874640..875231	592	874640..874803	<<<<<<	STM0809	-0.612584	0.054294
Set5	Chromosome	3704041..3705057	1017	3704306..3704760	>>>>>>	Intergenic: rtcB-STM3521; STM3521	-0.612496	0.0489278
Set7	Chromosome	4671992..4672689	698	4671992..4672132	<<<<<<	ytfN	-0.612431	0.999787		Putative periplasmic protein
Set7	Chromosome	3768838..3770181	1344	3769322..3769462	<<<<<<	STM3580	-0.611888	0.999787
Set6	Chromosome	2137076..2140489	3414	2140273..2140406	>>>>>>	sopA	-0.611872	0.0740458
Set1	Chromosome	418572..418754	183	418659..418754	<<<<<<	prpC	-0.611528	0.0179974	Propanoate metabolism
Set6	Chromosome	4608202..4608536	335	4608327..4608427	>>>>>>	yjeM	-0.609055	0.0489245
Set8	Chromosome	3050907..3051741	835	3051427..3051558	>>>>>>	sipC	-0.607701	0.319537
Set5	Chromosome	2187309..2187919	611	2187309..2187474	<<<<<<	manC	-0.60742	0.0252008
Set1	Chromosome	4109271..4109955	685	4109271..4109357	<<<<<<	yieN	-0.607049	0.0531829
Set2	Chromosome	4031615..4031766	152	4031615..4031708	>>>>>>	Overlaps: ibpA; Intergenic: ibpA-yidQ	-0.606439	0.0479816
Set2	Chromosome	1486792..1487017	226	1486918..1487017	<<<<<<	ydgP	-0.606336	0.0485296
Set4	Chromosome	3057302..3057496	195	3057338..3057472	>>>>>>	spaO	-0.60631	0.322016	Type III secretion system
Set5	Chromosome	3336792..3337614	823	3337185..3337454	>>>>>>	yqhA	-0.606208	0.121167
Set5	Chromosome	3653035..3653096	62	3653035..3653078	<<<<<<	bigA	-0.605934	0.0460177
Set3	Chromosome	751077..751789	713	751537..751789	>>>>>>	citA	-0.605484	0.171853
Set1	Chromosome	4148221..4149277	1057	4148545..4148659	<<<<<<	Intergenic: rho-rfe; Overlaps: rfe	-0.605427	0.027752
Set3	Chromosome	287030..287754	725	287161..287340	<<<<<<	abc	-0.605111	0.347006	ABC transporters
Set4	Chromosome	4683028..4683670	643	4683028..4683140	>>>>>>	STM4419	-0.603955	0.201023
Set1	Chromosome	956314..957320	1007	956852..957018	>>>>>>	STM0886; Overlaps: STM0886	-0.603674	0.119818
Set4	Chromosome	4592572..4592923	352	4592572..4592739	<<<<<<	aspA	-0.603151	0.652975	Alanine and aspartate metabolism -!- Nitrogen metabolism
Set7	Chromosome	1680663..1681675	1013	1681153..1681212	<<<<<<	STM1633	-0.602235	0.999787
Set1	Chromosome	3499645..3501480	1836	3500707..3500838	<<<<<<	yrbF	-0.601948	0.348479	ABC transporters
Set2	Chromosome	418572..418754	183	418659..418754	<<<<<<	prpC	-0.601937	0.16364	Propanoate metabolism
Set7	Chromosome	3752176..3752579	404	3752176..3752379	>>>>>>	livM	-0.601306	0.999787	ABC transporters
Set4	Chromosome	1881831..1882228	398	1881831..1882057	<<<<<<	sdaA	-0.601014	0.389971	Glycine, serine and threonine metabolism -!- Cysteine metabolism
Set5	Chromosome	3194794..3195748	955	3195657..3195748	>>>>>>	lysR	-0.600811	0.0163364
Set5	Plasmid 1	76370..76636	267	76448..76636	>>>>>>	repA2	-0.600777	0.0193072
Set3	Chromosome	1256523..1257880	1358	1256523..1256695	>>>>>>	mfd	-0.598783	0.351983	Nucleotide excision repair
Set4	Chromosome	4130881..4131121	241	4130881..4131081	<<<<<<	ilvG	-0.5986	0.143393	Valine, leucine and isoleucine biosynthesis -!- Butanoate metabolism -!- C5-Branched dibasic acid metabolism -!- Pantothenate and CoA biosynthesis
Set4	Chromosome	4444148..4444544	397	4444148..4444247	<<<<<<	STM4202	-0.597974	0.359133
Set7	Chromosome	370921..373540	2620	371578..371694	<<<<<<	STM0328	-0.597763	0.999787
Set8	Chromosome	3297387..3297826	440	3297646..3297821	<<<<<<	STM3118	-0.597049	0.044251
Set7	Chromosome	3218075..3220519	2445	3218695..3218859	>>>>>>	STM3038	-0.596844	0.999787
Set6	Chromosome	784178..784587	410	784291..784587	>>>>>>	STM0719	-0.594428	0.039797
Set3	Chromosome	451879..452965	1087	451935..452142	>>>>>>	phoR	-0.594312	0.241393	Two-component system
Set5	Chromosome	3368314..3369833	1520	3369702..3369833	<<<<<<	tolC	-0.594182	0.0797233
Set2	Chromosome	1563869..1564071	203	1563935..1564071	<<<<<<	STM1530	-0.594071	0.0474577
Set4	Chromosome	1499690..1500275	586	1499747..1499892	>>>>>>	fumA	-0.593802	0.181205	Citrate cycle (TCA cycle) -!- Reductive carboxylate cycle (CO2 fixation)
Set7	Chromosome	4545487..4545934	448	4545792..4545934	<<<<<<	yjcO	-0.593314	0.999787
Set4	Chromosome	1552343..1553064	722	1552430..1552494	>>>>>>	Overlaps: ydeE	-0.593202	0.210499
Set4	Chromosome	3879145..3879533	389	3879196..3879314	>>>>>>	STM3670	-0.592682	0.179597
Set5	Chromosome	3829064..3829249	186	3829064..3829179	<<<<<<	yhjU	-0.590033	0.0713106
Set8	Chromosome	1305514..1306359	846	1305849..1306196	<<<<<<	Overlaps: STM1266; Intergenic: STM1266-STM1267; Overlaps: STM1267	-0.589939	0.1381
Set8	Chromosome	2243527..2243891	365	2243527..2243674	<<<<<<	stcC	-0.589608	0.231476
Set4	Chromosome	3770182..3770997	816	3770182..3770335	>>>>>>	yhhS	-0.589503	0.314744
Set3	Chromosome	4079712..4080484	773	4079841..4079929	>>>>>>	yieG	-0.587947	0.501077
Set5	Chromosome	2568942..2569102	161	2568942..2569048	<<<<<<	Intergenic: eutH-eutG	-0.587868	0.0227168
Set4	Chromosome	4703432..4703618	187	4703432..4703534	<<<<<<	pmbA	-0.587666	0.145736
Set5	Chromosome	1427679..1427794	116	1427679..1427794	<<<<<<	ttrB	-0.586749	0.0261725
Set1	Chromosome	2537455..2537733	279	2537455..2537569	>>>>>>	lig	-0.586073	0.0167513	DNA replication -!- Base excision repair -!- Nucleotide excision repair -!- Mismatch repair
Set7	Chromosome	3473151..3473284	134	3473181..3473284	<<<<<<	truB	-0.585428	0.999787
Set1	Chromosome	880163..880401	239	880350..880401	<<<<<<	ybhS	-0.585176	0.0243665	ABC transporters
Set4	Chromosome	4348387..4348752	366	4348402..4348489	>>>>>>	Overlaps: ptsA	-0.584711	0.46441	Phosphotransferase system (PTS)
Set2	Chromosome	3931364..3932638	1275	3931364..3931449	<<<<<<	rfaK	-0.58376	0.416591	Lipopolysaccharide biosynthesis -!- Glycan structures - biosynthesis 2
Set5	Chromosome	3122238..3122736	499	3122238..3122314	<<<<<<	mazG	-0.583589	0.0574838	Purine metabolism -!- Pyrimidine metabolism
Set5	Plasmid 1	89358..89768	411	89699..89768	>>>>>>	srgC	-0.583401	0.0780432
Set4	Chromosome	4245454..4245652	199	4245454..4245567	<<<<<<	STM4015	-0.582238	0.206977
Set6	Chromosome	3876584..3877418	835	3876633..3876758	>>>>>>	yiaJ; Overlaps: yiaJ	-0.581982	0.236576
Set8	Chromosome	3062102..3062509	408	3062246..3062416	<<<<<<	invA	-0.58123	0.0690102	Type III secretion system
Set8	Chromosome	1136425..1136911	487	1136704..1136911	>>>>>>	Overlaps: orfX - STM1093; Overlaps: STM1093	-0.580663	0.0601006
Set4	Chromosome	554399..554778	380	554629..554778	>>>>>>	ushA	-0.580356	0.14759	Purine metabolism -!- Pyrimidine metabolism -!- Nicotinate and nicotinamide metabolism
Set7	Chromosome	3879567..3881893	2327	3879945..3880028	<<<<<<	Overlaps: yiaM - yiaN	-0.578945	0.999787
Set7	Chromosome	473117..474239	1123	473654..473817	<<<<<<	yajO	-0.577949	0.999787
Set6	Chromosome	3668529..3668889	361	3668529..3668637	>>>>>>	mrcA	-0.577711	0.221693
Set8	Chromosome	4273076..4274334	1259	4273716..4273970	>>>>>>	STM4042	-0.576746	0.0469406
Set7	Chromosome	15569..16569	1001	16270..16403	>>>>>>	STM0015	-0.576262	0.999787
Set6	Chromosome	4666131..4666956	826	4666737..4666892	<<<<<<	ytfM	-0.575572	0.173073		Predicted to encode beta-barrel outer membrane protein
Set2	Chromosome	3935208..3935465	258	3935208..3935347	>>>>>>	rfaI	-0.574578	0.307255	Lipopolysaccharide biosynthesis -!- Glycan structures - biosynthesis 2	LPS core biosynthesis galactosyltransferase
Set7	Chromosome	807870..808839	970	808164..808321	>>>>>>	Intergenic: sucD-cydA	-0.574431	0.999787
Set5	Chromosome	4491752..4492507	756	4491923..4492241	>>>>>>	Overlaps: aphA; aphA	-0.574039	0.0200911	gamma-Hexachlorocyclohexane degradation -!- Riboflavin metabolism
Set7	Chromosome	1099221..1100336	1116	1099772..1100176	>>>>>>	Intergenic: STM1055-STM1056; STM1056; Intergenic: STM1056-pepN	-0.573937	0.999787
Set6	Chromosome	3939846..3941164	1319	3940014..3940200	<<<<<<	rfaQ	-0.573721	0.0984455	Lipopolysaccharide biosynthesis -!- Glycan structures - biosynthesis 2	LPS core biosynthesis
Set1	Chromosome	3109870..3110358	489	3109870..3109935	<<<<<<	sopD	-0.573423	0.282416
Set2	Chromosome	1014276..1014688	413	1014616..1014688	<<<<<<	focA	-0.57234	0.0496666
Set2	Chromosome	4062791..4063102	312	4062913..4063055	>>>>>>	recF	-0.571553	0.130422	Homologous recombination
Set8	Chromosome	4600635..4601100	466	4600845..4601005	<<<<<<	ecnA; Overlaps: ecnA	-0.571247	0.0619497
Set4	Plasmid 1	18765..19821	1057	19369..19493	>>>>>>	Intergenic: trbC-traN	-0.570557	0.191715
Set2	Chromosome	996977..997289	313	997153..997289	<<<<<<	ftsK	-0.57004	0.0592069		Essential, but only N-terminal region is required, insertion is in C-terminal region. Strains expressing only the N-terminal region induce universal stress protein Usp and SOS response, due to non-resolution of chromosome dimers
Set5	Chromosome	3846567..3846772	206	3846567..3846772	>>>>>>	lpfC	-0.569177	0.0213292
Set2	Chromosome	4340022..4340205	184	4340022..4340136	>>>>>>	metF	-0.568847	0.0492637	One carbon pool by folate -!- Methane metabolism
Set3	Chromosome	4671992..4672689	698	4672299..4672612	>>>>>>	ytfP; STM4412	-0.568337	0.110511
Set4	Chromosome	3078798..3078948	151	3078798..3078919	<<<<<<	STM2913	-0.568189	0.236407
Set3	Chromosome	986202..986738	537	986333..986495	>>>>>>	STM0952	-0.566299	0.163477
Set4	Chromosome	359052..359286	235	359149..359286	>>>>>>	Intergenic: dinP-prfH	-0.565926	0.559647
Set2	Chromosome	3459337..3459480	144	3459402..3459480	<<<<<<	Overlaps: yhbQ	-0.565452	0.0496845
Set4	Chromosome	3012528..3012921	394	3012528..3012719	<<<<<<	Overlaps: hydN	-0.56529	0.205744
Set7	Chromosome	3463693..3464660	968	3464466..3464652	>>>>>>	STM3277	-0.565198	0.999787
Set7	Chromosome	618791..618992	202	618848..618992	>>>>>>	STM0563	-0.56496	0.999787
Set4	Chromosome	937829..938601	773	937829..937942	>>>>>>	mdfA	-0.564637	0.186099
Set8	Chromosome	4777031..4779532	2502	4778934..4779112	<<<<<<	Intergenic: STM4503-STM4504; Overlaps: STM4504; STM4504	-0.56384	0.046696
Set4	Chromosome	199161..199916	756	199161..199255	<<<<<<	gcd	-0.563384	0.379951	Pentose phosphate pathway
Set4	Chromosome	2738208..2738591	384	2738530..2738591	>>>>>>	Overlaps: STM2590	-0.563325	0.346139
Set3	Chromosome	3536819..3538164	1346	3537516..3537632	>>>>>>	degQ	-0.563099	0.417394
Set3	Chromosome	4505946..4507259	1314	4506930..4507151	>>>>>>	STM4261	-0.562513	0.189609
Set1	Chromosome	1486792..1487017	226	1486918..1487017	<<<<<<	ydgP	-0.562456	0.0185471
Set3	Chromosome	4028065..4029234	1170	4028158..4028369	<<<<<<	yidH	-0.562398	0.127249
Set7	Chromosome	3874433..3874714	282	3874669..3874714	>>>>>>	avtA	-0.561771	0.999787	Valine, leucine and isoleucine biosynthesis
Set7	Chromosome	37886..38395	510	38300..38395	>>>>>>	STM0033	-0.561727	0.999787
Set4	Chromosome	535906..536850	945	536363..536497	<<<<<<	aefA	-0.561625	0.356953
Set1	Chromosome	3432922..3433660	739	3432922..3433055	<<<<<<	tdcB	-0.561167	0.0387725	Glycine, serine and threonine metabolism -!- Valine, leucine and isoleucine biosynthesis
Set3	Chromosome	1549525..1550312	788	1549632..1549694	>>>>>>	ydeJ	-0.560503	0.349651
Set4	Chromosome	1589345..1590437	1093	1590319..1590437	<<<<<<	STM1556	-0.559689	0.214119
Set4	Chromosome	4409931..4410865	935	4410631..4410767	>>>>>>	hydH	-0.559321	0.323712	Two-component system
Set6	Chromosome	430880..431204	325	431028..431204	<<<<<<	Overlaps: sbmA - yaiW; yaiW	-0.559286	0.379655
Set3	Chromosome	3989759..3990440	682	3989759..3989857	<<<<<<	STM3767	-0.558764	0.304374
Set3	Chromosome	4468295..4469290	996	4468552..4468706	<<<<<<	malG	-0.558214	0.189924	ABC transporters
Set3	Chromosome	4424051..4424472	422	4424381..4424472	>>>>>>	aceB	-0.55716	0.330405	Pyruvate metabolism -!- Glyoxylate and dicarboxylate metabolism
Set4	Chromosome	2304217..2305846	1630	2305462..2305674	<<<<<<	setB	-0.556635	0.170947
Set3	Chromosome	1738223..1739492	1270	1738722..1739005	<<<<<<	pspA	-0.555986	0.166888
Set4	Plasmid 1	43189..43493	305	43189..43259	>>>>>>	Intergenic: PSLT060-PSLT061	-0.555719	0.171762
Set4	Chromosome	4722492..4722748	257	4722635..4722748	<<<<<<	mgtA	-0.55423	0.295535
Set2	Chromosome	559588..559799	212	559588..559637	>>>>>>	copA	-0.553455	0.0802195
Set3	Chromosome	286741..287029	289	286830..287029	>>>>>>	yaeE	-0.553249	0.562426	ABC transporters
Set7	Chromosome	4275413..4275654	242	4275413..4275563	>>>>>>	STM4044	-0.553118	0.999787
Set5	Chromosome	1607086..1607674	589	1607161..1607411	>>>>>>	fdnH; Overlaps: fdnH - fdnG; fdnG	-0.553104	0.0209512
Set8	Plasmid 1	80096..80984	889	80588..80753	>>>>>>	pefC	-0.552404	0.122223
Set4	Chromosome	4217153..4218037	885	4217164..4218037	>>>>>>	hemG	-0.551606	0.424057	Porphyrin and chlorophyll metabolism
Set8	Chromosome	4534471..4535216	746	4534515..4534750	<<<<<<	yjcH	-0.551035	0.456813
Set4	Chromosome	174451..175916	1466	174568..174852	>>>>>>	aroP; Intergenic: aroP-pdhR	-0.550626	0.164756
Set6	Chromosome	1367374..1368033	660	1367824..1368033	>>>>>>	rfc	-0.550535	0.364379
Set5	Chromosome	185750..186786	1037	185750..185954	<<<<<<	Intergenic: yacH-acnB; Overlaps: acnB; acnB	-0.550436	0.197224
Set8	Chromosome	3587168..3587683	516	3587308..3587445	<<<<<<	Intergenic: yhdV-yrdA	-0.549963	0.089564
Set5	Chromosome	3839072..3839766	695	3839323..3839581	>>>>>>	STM3632	-0.549933	0.0214719
Set1	Chromosome	650915..651745	831	651325..651527	>>>>>>	fepG	-0.549536	0.31511	ABC transporters
Set8	Chromosome	4212092..4212736	645	4212340..4212487	<<<<<<	fadB	-0.549005	0.0467983	Fatty acid elongation in mitochondria -!- Fatty acid metabolism -!- Valine, leucine and isoleucine degradation -!- Geraniol degradation -!- Lysine degradation -!- Tryptophan metabolism -!- beta-Alanine metabolism -!- Benzoate degradation via CoA ligation -!- Propanoate metabolism -!- Butanoate metabolism -!- Limonene and pinene degradation -!- Caprolactam degradation
Set3	Chromosome	3513929..3514384	456	3513929..3514049	<<<<<<	arcB	-0.548714	0.181315	Two-component system
Set6	Chromosome	3281295..3281822	528	3281486..3281621	>>>>>>	yggR	-0.548261	0.11112	Type II secretion system
Set7	Chromosome	1136425..1136911	487	1136704..1136911	>>>>>>	Overlaps: orfX - STM1093; Overlaps: STM1093	-0.548121	0.999787
Set4	Chromosome	4354938..4355621	684	4354938..4355159	<<<<<<	yijP	-0.548048	0.165765
Set7	Chromosome	4804503..4805211	709	4805111..4805211	>>>>>>	mrr	-0.547214	0.999787
Set4	Chromosome	3461406..3462196	791	3461406..3461515	>>>>>>	yhbU	-0.547176	0.231532
Set4	Chromosome	90460..91305	846	91019..91169	<<<<<<	fixC	-0.546865	0.201073
Set5	Chromosome	4350604..4350874	271	4350696..4350863	>>>>>>	pflD	-0.546831	0.143047	Pyruvate metabolism -!- Propanoate metabolism -!- Butanoate metabolism
Set5	Chromosome	2830526..2831026	501	2830534..2830739	>>>>>>	corE; Overlaps: corE	-0.546754	0.0580068
Set3	Chromosome	2803690..2804138	449	2803886..2804066	<<<<<<	clpB	-0.546453	0.120487
Set5	Chromosome	4438656..4442315	3660	4440653..4440718	>>>>>>	Overlaps: STM4198	-0.545889	0.165103
Set8	Chromosome	3703393..3703766	374	3703688..3703766	<<<<<<	rtcB	-0.544288	0.607774
Set3	Chromosome	1875963..1876686	724	1876464..1876623	>>>>>>	yoaA	-0.543436	0.367589
Set8	Chromosome	4404919..4405337	419	4404925..4405189	>>>>>>	yjaD	-0.542536	0.314965
Set8	Chromosome	85011..85239	229	85011..85160	<<<<<<	caiB	-0.541229	0.0748765
Set2	Chromosome	1076311..1076606	296	1076311..1076408	>>>>>>	STM1032	-0.539997	0.0575135
Set5	Chromosome	4117368..4118061	694	4117380..4117557	<<<<<<	rbsK	-0.539727	0.0604072	Pentose phosphate pathway
Set4	Chromosome	2134350..2135068	719	2134702..2134873	<<<<<<	dacD	-0.539691	0.16697
Set3	Chromosome	3389519..3390111	593	3389779..3390034	>>>>>>	ygiM; Overlaps: cca; cca	-0.539377	0.574773
Set1	Chromosome	4638963..4639192	230	4639078..4639192	<<<<<<	yjfC	-0.538947	0.0185582
Set5	Chromosome	3908288..3909211	924	3908362..3908644	<<<<<<	lldP	-0.537776	0.0572008
Set3	Chromosome	2245851..2246312	462	2246139..2246312	<<<<<<	Overlaps: mrp; mrp	-0.537076	0.711398
Set8	Chromosome	4774362..4774846	485	4774362..4774524	<<<<<<	Overlaps: yjhP	-0.536991	0.0539595
Set5	Chromosome	2806630..2806926	297	2806630..2806768	<<<<<<	rluD	-0.536283	0.0765618
Set5	Chromosome	2196447..2197195	749	2196814..2197075	>>>>>>	wzc	-0.536257	0.0248582
Set4	Chromosome	2267063..2267552	490	2267063..2267261	>>>>>>	yohG	-0.53624	0.357527
Set3	Chromosome	4539626..4539894	269	4539626..4539687	<<<<<<	nrfC	-0.535165	0.620555
Set5	Chromosome	501297..501811	515	501343..501503	>>>>>>	tig	-0.535016	0.03607
Set5	Chromosome	3485747..3486189	443	3485747..3486146	<<<<<<	Overlaps: hflB	-0.534784	0.0896402
Set4	Chromosome	972666..972909	244	972666..972749	>>>>>>	ybjD	-0.534575	0.178607
Set7	Chromosome	4004533..4005381	849	4004533..4004758	<<<<<<	STM3782	-0.534456	0.999787	Galactose metabolism -!- Phosphotransferase system (PTS)
Set7	Chromosome	3619200..3619546	347	3619243..3619478	>>>>>>	bfr; Intergenic: bfr-bfd; Overlaps: bfd; bfd	-0.534342	0.999787
Set7	Chromosome	2965105..2965725	621	2965415..2965633	>>>>>>	Overlaps: gabT; Overlaps: gabP	-0.533372	0.999787
Set6	Chromosome	3236963..3237380	418	3236963..3237155	<<<<<<	gcvT	-0.533193	0.0557166	Glycine, serine and threonine metabolism -!- One carbon pool by folate -!- Nitrogen metabolism
Set3	Chromosome	3412415..3412996	582	3412769..3412996	>>>>>>	Intergenic: ygjR-ygjT	-0.532617	0.418193
Set6	Chromosome	4850830..4851320	491	4850971..4851115	<<<<<<	Overlaps: STM4575; STM4575	-0.531072	0.052736
Set7	Chromosome	3788741..3788899	159	3788741..3788882	>>>>>>	Intergenic: STM3595-yhiR	-0.530798	0.999787
Set2	Chromosome	3497363..3497554	192	3497401..3497554	<<<<<<	murA	-0.530026	0.150243	Aminosugars metabolism
Set8	Chromosome	4522585..4523897	1313	4523241..4523515	<<<<<<	Intergenic: yjcB-yjcC	-0.529543	0.0490934
Set3	Chromosome	367916..368143	228	367981..368143	<<<<<<	proA	-0.529413	0.23896	Urea cycle and metabolism of amino groups
Set1	Chromosome	504724..504953	230	504831..504953	<<<<<<	Overlaps: clpX; Intergenic: clpX-lon	-0.52814	0.0353523
Set5	Chromosome	3534453..3535670	1218	3535174..3535336	<<<<<<	yhcM	-0.528117	0.0264875
Set5	Chromosome	716889..717545	657	717055..717268	<<<<<<	ybeQ	-0.528077	0.0242687
Set4	Chromosome	3554296..3554993	698	3554319..3554568	>>>>>>	Overlaps: yhcQ - yhcR; yhcR; Overlaps: yhcR	-0.527287	0.32872
Set7	Chromosome	2726170..2727346	1177	2727111..2727276	>>>>>>	gogB	-0.526728	0.999787
Set3	Chromosome	3693486..3694254	769	3693522..3693763	<<<<<<	malQ	-0.526662	0.224439	Starch and sucrose metabolism
Set2	Chromosome	1806908..1807316	409	1806908..1806958	>>>>>>	ychK	-0.526661	0.055473		Patatin-like lipolytic enzyme. Possible type III effector?
Set3	Chromosome	132258..132672	415	132476..132635	>>>>>>	leuA	-0.526554	0.644706	Valine, leucine and isoleucine biosynthesis -!- Pyruvate metabolism
Set8	Chromosome	4340206..4340356	151	4340206..4340312	>>>>>>	metF	-0.526478	0.0888601	One carbon pool by folate -!- Methane metabolism
Set5	Chromosome	4003345..4003843	499	4003672..4003843	>>>>>>	STM3782	-0.526422	0.0338016	Galactose metabolism -!- Phosphotransferase system (PTS)
Set4	Chromosome	3727691..3728066	376	3727691..3727833	<<<<<<	glgB	-0.525835	0.187756	Starch and sucrose metabolism
Set6	Chromosome	3050907..3051741	835	3051427..3051558	<<<<<<	sipC	-0.525069	0.349855
Set4	Chromosome	3271553..3272669	1117	3271943..3272124	<<<<<<	yqgC; yqgD	-0.52435	0.216729
Set3	Chromosome	3172297..3172624	328	3172297..3172400	<<<<<<	ptr	-0.524097	0.309311
Set1	Chromosome	1204678..1205041	364	1204805..1204982	>>>>>>	pyrC	-0.523537	0.287599	Pyrimidine metabolism	Dihydroorotase
Set3	Chromosome	584694..585648	955	584854..585014	>>>>>>	Overlaps: ybbY; ybbY	-0.523235	0.557226
Set7	Chromosome	4569929..4571221	1293	4569929..4570076	<<<<<<	STM4302	-0.522513	0.999787
Set8	Chromosome	4194775..4195357	583	4194868..4195097	>>>>>>	STM3966	-0.522474	0.056003
Set5	Chromosome	275003..275367	365	275003..275171	<<<<<<	STM0233	-0.522028	0.0260168
Set3	Chromosome	3654227..3654900	674	3654585..3654751	<<<<<<	bigA	-0.521864	0.29824
Set3	Plasmid 1	27379..27536	158	27432..27536	<<<<<<	traP	-0.521838	0.152385
Set3	Chromosome	3169991..3171688	1698	3171499..3171670	>>>>>>	ptr	-0.520988	0.269914
Set1	Chromosome	2645860..2646117	258	2645860..2645903	>>>>>>	sinI	-0.520417	0.0278009
Set8	Chromosome	3970187..3970745	559	3970187..3970266	<<<<<<	Intergenic: yicJ-STM3752	-0.520119	0.0553033
Set3	Plasmid 1	24299..24931	633	24403..24584	<<<<<<	traC	-0.520084	0.571405
Set4	Chromosome	4469572..4469857	286	4469705..4469831	>>>>>>	malF	-0.519379	0.215215	ABC transporters
Set3	Chromosome	3849629..3850081	453	3849629..3849868	<<<<<<	Intergenic: lpfA-yhjY; Overlaps: yhjY; yhjY	-0.518072	0.126459
Set8	Chromosome	313868..315079	1212	314864..315079	>>>>>>	STM0274	-0.517322	0.0988754
Set2	Chromosome	3561252..3561450	199	3561252..3561350	>>>>>>	cafA	-0.516854	0.0568917
Set4	Chromosome	2558392..2559746	1355	2559055..2559270	<<<<<<	hemF	-0.516706	0.17366	Porphyrin and chlorophyll metabolism
Set6	Chromosome	3747809..3748125	317	3747901..3748125	>>>>>>	ugpB	-0.51644	0.0516019	ABC transporters
Set2	Chromosome	3548817..3548937	121	3548817..3548937	<<<<<<	mdh	-0.515903	0.144867	Citrate cycle (TCA cycle) -!- Pyruvate metabolism -!- Glyoxylate and dicarboxylate metabolism -!- Carbon fixation -!- Reductive carboxylate cycle (CO2 fixation)
Set4	Chromosome	4799704..4800347	644	4799704..4799812	<<<<<<	hsdM	-0.515889	0.179927
Set3	Chromosome	4767728..4769700	1973	4769155..4769301	>>>>>>	STM4496	-0.514917	0.174412
Set1	Chromosome	1163783..1164036	254	1163963..1164036	<<<<<<	Intergenic: STM1123-putA	-0.514444	0.0443546
Set8	Chromosome	466291..467214	924	466982..467214	>>>>>>	Overlaps: tsx; tsx	-0.513936	0.103439
Set4	Chromosome	3248842..3249196	355	3249002..3249179	>>>>>>	Intergenic: yggA-yggB; Overlaps: yggB	-0.513426	0.231267
Set7	Chromosome	4703619..4704648	1030	4704136..4704416	>>>>>>	cybC; Intergenic: cybC-STM4440	-0.513396	0.999787
Set8	Chromosome	3209389..3209841	453	3209724..3209841	>>>>>>	stdC	-0.511374	0.313522
Set3	Chromosome	4733109..4733593	485	4733131..4733388	<<<<<<	argI; Overlaps: argI	-0.511272	0.395266	Urea cycle and metabolism of amino groups -!- Arginine and proline metabolism
Set5	Chromosome	2457382..2457810	429	2457416..2457667	<<<<<<	yfcF	-0.510358	0.102513
Set8	Chromosome	3303743..3305211	1469	3304901..3305100	>>>>>>	STM3124	-0.510278	0.199616
Set4	Chromosome	1504788..1505002	215	1504788..1504891	<<<<<<	STM1472	-0.509866	0.174257
Set8	Chromosome	2974994..2976048	1055	2975862..2976048	>>>>>>	nrdE	-0.509306	0.170925	Purine metabolism -!- Pyrimidine metabolism
Set4	Chromosome	4693475..4694197	723	4694015..4694140	<<<<<<	STM4430	-0.509175	0.208967
Set7	Chromosome	20220..21055	836	20498..20651	>>>>>>	STM0019	-0.50878	0.999787
Set2	Chromosome	3305853..3306301	449	3306072..3306301	>>>>>>	STM3125; Overlaps: STM3125 - STM3126; STM3126	-0.506914	0.148912
Set4	Chromosome	1466418..1467143	726	1466740..1466925	>>>>>>	sodB; Intergenic: sodB-ydhO	-0.506724	0.300459
Set1	Chromosome	3459337..3459480	144	3459402..3459480	<<<<<<	Overlaps: yhbQ	-0.506342	0.022592
Set3	Chromosome	3786302..3786811	510	3786621..3786781	>>>>>>	prlC	-0.506197	0.208389
Set4	Chromosome	3451833..3452067	235	3451833..3451928	<<<<<<	STM3261	-0.504533	0.471955	Galactose metabolism
Set7	Chromosome	2969459..2969554	96	2969459..2969526	<<<<<<	Intergenic: ygaP-stpA	-0.504022	0.999787
Set8	Chromosome	3875760..3876162	403	3876013..3876150	<<<<<<	yiaJ	-0.503066	0.26202
Set7	Chromosome	4291892..4293096	1205	4292338..4292466	>>>>>>	cpxP	-0.503041	0.999787
Set5	Chromosome	4437251..4437382	132	4437251..4437335	<<<<<<	yjbC	-0.501497	0.38416
Set1	Chromosome	3047813..3047972	160	3047864..3047972	<<<<<<	sipA	-0.501275	0.0356564
Set6	Plasmid 1	29876..30477	602	30107..30262	<<<<<<	traE	-0.500341	0.282133
Set5	Chromosome	4031876..4032050	175	4031895..4032050	>>>>>>	Overlaps: yidQ; yidQ	-0.500297	0.190078
Set2	Chromosome	4018771..4019518	748	4019381..4019518	>>>>>>	Intergenic: ivbL-ysdA	-0.498844	0.142342
Set1	Chromosome	2513845..2513974	130	2513845..2513944	>>>>>>	yfdZ	-0.497961	0.0244862
Set3	Plasmid 1	7749..8164	416	7749..7858	<<<<<<	traD	-0.497957	0.208478
Set3	Chromosome	3049408..3050236	829	3049838..3049934	>>>>>>	sipD	-0.497827	0.495044
Set4	Plasmid 1	60246..60624	379	60502..60624	<<<<<<	PSLT042	-0.497736	0.53365
Set8	Chromosome	1712949..1713725	777	1712949..1713061	<<<<<<	ydaA	-0.497717	0.0520979
Set3	Chromosome	4847327..4848036	710	4847477..4847734	<<<<<<	stjB	-0.497654	0.371063
Set7	Chromosome	4022048..4022575	528	4022312..4022568	>>>>>>	STM3799	-0.497405	0.999787
Set5	Chromosome	1075618..1076153	536	1075618..1075789	<<<<<<	Intergenic: STM1031-STM1032	-0.497273	0.03163
Set5	Chromosome	4792995..4793110	116	4793008..4793110	>>>>>>	yjiO	-0.497118	0.0302343
Set5	Chromosome	4361348..4363002	1655	4362917..4363002	>>>>>>	argH	-0.496607	0.160778	Urea cycle and metabolism of amino groups -!- Alanine and aspartate metabolism -!- Arginine and proline metabolism
Set7	Plasmid 1	32810..33018	209	32860..32990	>>>>>>	Intergenic: finP-traM	-0.496093	0.999787
Set5	Chromosome	960100..960702	603	960460..960672	>>>>>>	artP	-0.495777	0.0314105	ABC transporters
Set6	Chromosome	3846773..3847010	238	3846773..3846845	<<<<<<	lpfC	-0.495771	0.305587
Set2	Chromosome	4176692..4177518	827	4177045..4177174	<<<<<<	Overlaps: uvrD; uvrD	-0.49555	0.141763	Nucleotide excision repair -!- Mismatch repair	DNA repair helicase
Set5	Chromosome	2986882..2987549	668	2987070..2987223	<<<<<<	Overlaps: emrB; Overlaps: emrB - STM2816; STM2816	-0.494882	0.116014
Set4	Plasmid 1	23219..23380	162	23219..23380	>>>>>>	traC	-0.493345	0.479976
Set4	Chromosome	4422911..4423827	917	4423679..4423827	<<<<<<	aceB	-0.492915	0.20755	Pyruvate metabolism -!- Glyoxylate and dicarboxylate metabolism
Set4	Chromosome	3179034..3179648	615	3179034..3179080	<<<<<<	ppdA	-0.492593	0.252923	Type II secretion system
Set7	Chromosome	606742..606889	148	606742..606800	>>>>>>	fimD	-0.492022	0.999787
Set5	Chromosome	4358908..4359732	825	4359135..4359381	<<<<<<	ppc; Overlaps: ppc	-0.492006	0.0440753	Pyruvate metabolism -!- Carbon fixation -!- Reductive carboxylate cycle (CO2 fixation)
Set4	Chromosome	3218075..3220519	2445	3219615..3219747	>>>>>>	idi	-0.491159	0.41785	Biosynthesis of steroids -!- Terpenoid biosynthesis
Set4	Chromosome	2402486..2403595	1110	2402587..2402823	>>>>>>	yfbE	-0.490786	0.391199	Nucleotide sugars metabolism -!- Two-component system
Set1	Chromosome	4085442..4085921	480	4085542..4085753	<<<<<<	pstS	-0.490116	0.0334377	ABC transporters -!- Two-component system
Set5	Chromosome	3151271..3152477	1207	3151631..3151814	>>>>>>	fucK	-0.485744	0.101735	Fructose and mannose metabolism
Set5	Plasmid 1	51293..52607	1315	51611..51750	>>>>>>	Intergenic: PSLT050-samB	-0.485628	0.0517811
Set5	Chromosome	3707730..3707962	233	3707730..3707962	>>>>>>	glpR	-0.484063	0.079701
Set4	Chromosome	1936338..1936677	340	1936604..1936677	<<<<<<	edd	-0.483379	0.199542	Pentose phosphate pathway
Set4	Chromosome	3990474..3991919	1446	3991785..3991919	<<<<<<	Overlaps: STM3769 - STM3770	-0.483236	0.222628
Set5	Chromosome	4102955..4103844	890	4102981..4103250	<<<<<<	gidB; Overlaps: gidB; Overlaps: gidA	-0.482994	0.054811
Set3	Chromosome	3637388..3638241	854	3637802..3638009	>>>>>>	Overlaps: yhfK; yhfK	-0.4827	0.39498
Set3	Chromosome	944009..944382	374	944027..944214	<<<<<<	ybjM	-0.481791	0.56856
Set2	Chromosome	1557304..1557628	325	1557304..1557404	>>>>>>	yneJ	-0.481664	0.0663126
Set5	Chromosome	1998633..1999405	773	1998648..1998806	>>>>>>	yecC	-0.481335	0.0377448	ABC transporters
Set2	Chromosome	2884074..2884689	616	2884444..2884689	<<<<<<	Overlaps: STM2730 - STM2731	-0.481283	0.107168
Set7	Chromosome	2336982..2337613	632	2336982..2337107	>>>>>>	STM2239	-0.480377	0.999787
Set8	Chromosome	4127593..4128676	1084	4128166..4128246	<<<<<<	yifE	-0.479465	0.550963
Set8	Chromosome	3038980..3040785	1806	3039943..3040019	>>>>>>	prgH	-0.478841	0.353899
Set6	Chromosome	3986517..3987084	568	3986952..3987084	>>>>>>	Overlaps: yicL	-0.478573	0.309858
Set8	Chromosome	2159949..2160940	992	2160304..2160469	<<<<<<	rfbK	-0.478478	0.111937	Fructose and mannose metabolism
Set7	Chromosome	3795318..3796127	810	3795476..3795659	>>>>>>	STM3601	-0.477907	0.999787
Set5	Chromosome	4638963..4639192	230	4639078..4639137	>>>>>>	yjfC	-0.477708	0.054216
Set3	Chromosome	4187131..4187995	865	4187240..4187398	<<<<<<	Overlaps: rthB; Intergenic: rthB-pldB	-0.477698	0.563313
Set6	Chromosome	2594419..2595618	1200	2595105..2595249	<<<<<<	yffB	-0.477399	0.449939
Set6	Chromosome	2696289..2696911	623	2696390..2696565	<<<<<<	cadB	-0.477173	0.244396
Set3	Chromosome	3546152..3548404	2253	3547656..3547767	<<<<<<	STM3358	-0.476593	0.379977
Set7	Chromosome	3108084..3109869	1786	3109667..3109864	>>>>>>	sopD	-0.476347	0.999787
Set4	Chromosome	1715726..1715911	186	1715726..1715811	<<<<<<	STM1665	-0.476033	0.224362
Set7	Chromosome	4515886..4517052	1167	4516464..4516631	<<<<<<	STM4261	-0.475903	0.999787
Set6	Plasmid 1	59266..59968	703	59582..59955	<<<<<<	PSLT043; Overlaps: PSLT043; Overlaps: PSLT042; PSLT042	-0.475365	0.0894271
Set7	Chromosome	4072796..4074036	1241	4073210..4073369	<<<<<<	STM3845	-0.475024	0.999787
Set7	Chromosome	3932735..3933911	1177	3932956..3933107	>>>>>>	Intergenic: rfaZ-rfaY; Overlaps: rfaY	-0.474734	0.999787
Set8	Chromosome	4302905..4303576	672	4303309..4303483	<<<<<<	ydeV	-0.474649	0.162189
Set7	Chromosome	1802440..1803141	702	1802917..1803081	<<<<<<	tdk	-0.474176	0.999787	Pyrimidine metabolism -!- Drug metabolism - other enzymes
Set6	Chromosome	2805208..2805562	355	2805261..2805410	>>>>>>	yfiH	-0.473783	0.106005
Set8	Chromosome	3213732..3214924	1193	3213780..3213973	>>>>>>	Intergenic: stdA-STM3030; Overlaps: STM3030; STM3030	-0.473334	0.0743556
Set4	Chromosome	3382875..3384371	1497	3382945..3383097	>>>>>>	Intergenic: yqiK-rfaE	-0.473093	0.354346
Set8	Chromosome	3391724..3392693	970	3392088..3392238	<<<<<<	Overlaps: bacA; Overlaps: folB	-0.471776	0.0590172	Folate biosynthesis
Set7	Chromosome	2340595..2342092	1498	2341486..2341548	>>>>>>	Intergenic: STM2242-STM2243	-0.471721	0.999787
Set6	Chromosome	117914..118704	791	118059..118215	>>>>>>	Overlaps: araA; araA	-0.471212	0.30294	Pentose and glucuronate interconversions
Set4	Chromosome	2998540..2998719	180	2998558..2998719	>>>>>>	Overlaps: ygaD	-0.471146	0.50031
Set7	Chromosome	4773650..4774352	703	4773650..4773902	<<<<<<	yeeN	-0.470361	0.999787
Set3	Chromosome	2798674..2799513	840	2798674..2798930	<<<<<<	Intergenic: STM2655-clpB	-0.470198	0.386429
Set4	Chromosome	1326424..1326813	390	1326646..1326790	<<<<<<	Intergenic: gapA-yeaA	-0.469748	0.210519
Set7	Chromosome	3709911..3710137	227	3709911..3710011	<<<<<<	Intergenic: glpE-glpD	-0.46737	0.999787
Set5	Chromosome	3407232..3407555	324	3407303..3407463	>>>>>>	fadH	-0.466642	0.0383572
Set2	Chromosome	3138787..3139057	271	3138787..3138872	>>>>>>	syd	-0.466096	0.133443
Set8	Chromosome	1304573..1304806	234	1304705..1304806	>>>>>>	STM1265	-0.465998	0.144247
Set4	Chromosome	3528931..3529256	326	3529188..3529256	>>>>>>	nanT	-0.465819	0.21063
Set4	Chromosome	3049408..3050236	829	3049467..3049635	<<<<<<	sipD	-0.465499	0.20009
Set8	Chromosome	2493710..2493890	181	2493710..2493800	<<<<<<	yfcB	-0.465422	0.522763
Set1	Chromosome	2012627..2012822	196	2012757..2012822	<<<<<<	Overlaps: yedF	-0.465093	0.0444482
Set5	Chromosome	739444..739802	359	739444..739581	<<<<<<	asnB	-0.4648	0.0364086	Alanine and aspartate metabolism -!- Nitrogen metabolism
Set6	Chromosome	2692234..2692580	347	2692412..2692576	<<<<<<	glyA	-0.463999	0.464991	Glycine, serine and threonine metabolism -!- Cyanoamino acid metabolism -!- One carbon pool by folate -!- Methane metabolism
Set6	Chromosome	4700480..4700877	398	4700747..4700877	<<<<<<	Overlaps: STM4435	-0.463794	0.221208
Set5	Chromosome	3842685..3843098	414	3842780..3842956	<<<<<<	yhjW	-0.462792	0.0365784
Set1	Chromosome	928371..928582	212	928461..928582	>>>>>>	STM0857	-0.460797	0.0304232	Fatty acid metabolism -!- Valine, leucine and isoleucine degradation -!- beta-Alanine metabolism -!- Propanoate metabolism
Set5	Chromosome	1474341..1474910	570	1474652..1474905	>>>>>>	STM1441	-0.460134	0.0391651
Set1	Chromosome	3545694..3546151	458	3545694..3545773	<<<<<<	STM3356	-0.458752	0.0505854
Set8	Chromosome	4347155..4348038	884	4347422..4347492	<<<<<<	ptsA	-0.458578	0.0567113	Phosphotransferase system (PTS)
Set7	Chromosome	3433953..3435603	1651	3434744..3434804	<<<<<<	Intergenic: tdcA-garK	-0.458293	0.999787
Set3	Chromosome	276725..277017	293	276942..277017	>>>>>>	ldcC	-0.458203	0.265742	Lysine degradation
Set3	Chromosome	668718..669062	345	668718..668822	<<<<<<	dsbG	-0.458106	0.355988
Set8	Chromosome	4696819..4697184	366	4696921..4697138	<<<<<<	STM4432	-0.458053	0.0902443
Set8	Chromosome	1186586..1186787	202	1186586..1186679	<<<<<<	Intergenic: csgD-csgB	-0.457993	0.0609339
Set4	Chromosome	574491..574652	162	574491..574625	<<<<<<	ybbS	-0.456113	0.235384
[truncated: 6,534 more rows]
