# Supplementary material for: Comprehensive Identification of Salmonella enterica Serovar Typhimurium Genes Required for Infection of BALB/c Mice
Source: PLoS Pathog. 2009 Jul 31;5(7):e1000529. doi: 10.1371/journal.ppat.1000529 (PMC2712085; doi:10.1371/journal.ppat.1000529)
Supplement: Table S2 — Transposon locations confirmed by sequencing. Transposon insertion locations predicted by TMDH and confirmed by sequencing for 37 randomly chosen mutants from Set6, and 13 mutants chosen from Set1 and Set3 based on the microarray data. (0.03 MB XLS) [file ppat.1000529.s002.xls]

## Sheet: Sheet1
Random or Selected mutant	Gene	Insertion range predicted by TMDH	Insertion position verified by sequencing	Sequence confirms TMDH prediction?	Notes
Random (Set6)	aroA	1019537-1019724	1019584	Yes
Random (Set6)	Intergenic: yeaG-mipA	1320636-1320781	1320697	Yes
Random (Set6)	ydiS	1389118-1389214	1389174	Yes
Random (Set6)	ydiB	1398051-1398177	1398079	Yes
Random (Set6)	STM1531	1564394-1564611	1564566	Yes
Random (Set6)	pqaA	1577284-1577472	1577389	Yes
Random (Set6)	fdnI	1605832-1605990	1605949	Yes
Random (Set6)	narZ	1620369-1620625	1620473	Yes
Random (Set6)	yncD	1631777-1632003	1631886	Yes
Random (Set6)	pykA	1940149-1940227	1940160	Yes
Random (Set6)	Overlaps: STM0019; Intergenic: STM0019-STM0020	23000-23192	23082	Yes
Random (Set6)	sopD	3109288-3109464	3109323	Yes
Random (Set6)	galR	3192761-3192904	3192809	Yes
Random (Set6)	STM3138	3321687-3321732	3321698	Yes
Random (Set6)	hybA	3332776-3332860	3332833	Yes
Random (Set6)	Intergenic: aroK-hofQ	3664347-3664578	3664478	Yes
Random (Set6)	mrcA	3668529-3668637	3669381	No	Insertion is within small restriction fragment with only one probe. Insertion is in the centre of the region detected by the probe.
Random (Set6)	lpfE	3844206-3844368	3844290	Yes
Random (Set6)	rfaZ	3932274-3932437	3932414	Yes
Random (Set6)	rfaB	3935912-3936030	3936078	No	Microarray data suggests two transposon insertions close together and in same orientation
Random (Set6)	sugR	3972248-3972471	3972275	Yes
Random (Set6)	fidL	3979409-3979555	3979471	Yes
Random (Set6)	STM3781	4002070-4002256	4002218	Yes
Random (Set6)	STM3820	4041098-4041313	4041258	Yes
Random (Set6)	wzxE	4157434-4157591	4157504	Yes
Random (Set6)	yihW	4257462-4257625	4257541	Yes
Random (Set6)	Intergenic: STM4203-STM4204; Overlaps: STM4204	4445580-4445739	4445680	Yes
Random (Set6)	yjeH	4593748-4593939	4593912	Yes
Random (Set6)	STM4489	4755370-4755532	4755471	Yes
Random (Set6)	STM4502	4777960-4778115	4777260	No	Two insertions in same orientation within large restriction fragment – signals interfere
Random (Set6)	STM4504	4779031-4779112	4779043	Yes
Random (Set6)	Intergenic: yjiH-yjiJ	4789483-4789732	4789679	Yes
Random (Set6)	hsdS	4798772-4799033	4798869	Yes
Random (Set6)	Overlaps: sthA; sthA	4872634-4872837	4872663	Yes
Random (Set6)	glxR	580374-580464	580462	Yes
Random (Set6)	Intergenic: ybgL-STM0715; STM0715	780762-780912	780807	Yes
Random (Set6)	STM0723	No insertion predicted	787805	No	Low microarray signal. Insertion correctly predicted but omitted as signal was below cut-off.
Selected (Set1)	ldcC	276725-276896	276796	Yes
Selected (Set1)	nuoJ	2427992-2428072	2428003	Yes
Selected (Set1)	tolA	815071-815242	815165	Yes
Selected (Set1)	trkH	4215924-4216056	4216019	Yes
Selected (Set1)	trxA	4146486-4146578	4146533	Yes
Selected (Set1)	ybjG	937157-937312	937212	Yes
Selected (Set3)	atpA	4098006-4098104	4098100	Yes
Selected (Set3)	gidA	4103450-4103570	4103497	Yes
Selected (Set3)	nuoF	2432999-2433067	2433030	Yes
Selected (Set3)	pduC	2117011-2117174	2117087	Yes
Selected (Set3)	sdhA	798341-798441	798403	Yes
Selected (Set3)	trkH	4216090-4216216	4216133	Yes
Selected (Set3)	Intergenic: trmA - btuB	4369198-4369294	4369209	Yes
