# Supplementary material for: Comprehensive Identification of Salmonella enterica Serovar Typhimurium Genes Required for Infection of BALB/c Mice
Source: PLoS Pathog. 2009 Jul 31;5(7):e1000529. doi: 10.1371/journal.ppat.1000529 (PMC2712085; doi:10.1371/journal.ppat.1000529)
Supplement: Table S3 — In vivo attenuation of defined deletion mutants. Mean day 3 colony counts per liver for mice infected i.v. with wild type SL1344 or defined deletion mutants. P-value indicates probability that the mean day 3 count obtained for the mutant differs from that of wild type SL1344, as determined using an unpaired Student's t-test. (0.03 MB XLS) [file ppat.1000529.s003.xls]

## Sheet: Sheet1
Gene	Number of mice	Mean day 3 colony count per liver	Standard deviation	P-value	Mean TMDH attenuation score
SL1344 wt	59	5.43339	0.409489
ackA	11	4.84545	0.526657	8.65439e-05	-5.2718
aroA	6	2.76167	0.355101	5.285e-23	-5.14767
aroC	3	3.05333	0.0404145	2.24764e-14	-5.53433
aroD	3	3.23	0.132288	4.05044e-13	-4.00799
atpA	6	2.21667	1.13812	3.49898e-22	-8.06541
atpF	3	1.53333	0.208167	1.0487e-23	-3.10581
degQ	8	5.685	0.74751	0.149653	0.206266
degS	8	1.12	0.752975	5.37955e-35	-8.36183
frdA	3	5.06667	0.274651	0.131958	-0.574187
fucK	3	5.32667	0.408207	0.661226	-0.166241
galR	6	5.085	0.453156	0.05347	0.984063
gidA	3	3.67333	0.064291	5.54195e-10	-5.29981
iclR	3	5.20667	0.625007	0.363628	0.56081
ldcC	3	5.10333	0.0208167	0.171152	-0.0806538
nuoF	6	4.245	0.997372	2.90594e-07	-2.4307
nuoJ	3	4.19667	0.312143	3.17358e-06	-3.07138
nuoL	6	4.465	0.181301	3.36172e-07	-3.11641
pduA	3	4.93333	0.155349	0.0405478	1.65757
pduC	3	5.19667	0.263122	0.327867	1.83574
pduW	3	5.45667	0.378726	0.923622	0.969774
pfkA	10	4.996	0.486032	0.00336322	-0.849736
pgm	8	2.57875	1.26664	2.77299e-20	-2.54361
pykA	6	5.35167	0.348736	0.639334	0.13114
rfaB	8	2.6875	1.98724	4.19593e-14	-2.36925
rfaZ	6	4.47333	0.220061	4.42531e-07	0.376606
rluC	2	4.5	0.0989949	0.00224018	0.78413
sdhA	3	4.00333	0.25697	1.42625e-07	-4.04452
STM1741	3	5.19333	0.265016	0.321205	0.286768
sucA	3	1.81	0.127671	3.2465e-22	-4.96739
tolA	3	0.993333	0.0057735	1.24282e-26	-5.17118
tolB	3	1.19333	0.352184	2.45695e-25	-4.7387
tolR	3	0.99	1.35974e-16	1.19566e-26	-3.36378
tpiA	12	4.735	0.221216	2.53154e-07	-1.09307
trkH	6	4.95333	0.221149	0.00648097	-4.06856
trmA	3	4.74	0.150997	0.00516184	-0.301578
trxA	16	2.64938	0.286647	4.4284e-38	-4.50708
trxB	3	4.96333	0.162891	0.0537729	-3.50155
trxC	3	5.55333	0.271539	0.619187	0.169306
uhpT	3	5.12	0.18	0.194904	-1.10132
vacB	3	4.22	0.0360555	3.77904e-06	-2.59225
wzxE	6	3.495	0.167183	5.23592e-17	-6.37447
ybjG	3	4.98	0.0953939	0.0621119	0.666352
yegS	3	5.15667	0.136504	0.251003	1.11776
yihW	6	4.49667	0.192111	7.04375e-07	-2.41512
yjeA	3	3.78667	0.0971253	3.64421e-09	-4.47091
yjeM	3	5.22667	0.340196	0.394627	0.481771
ynfK	3	5.45	0.284781	0.945113	-0.160668
